# Supplementary material for: Mesenchymal Mycn participates in odontoblastic lineage commitment by regulating Krüppel-like Factor 4 (Klf4) in mice
Source: Stem Cell Res Ther. 2022 Feb 22;13:78. doi: 10.1186/s13287-022-02749-8 (PMC8864903; doi:10.1186/s13287-022-02749-8)
Supplement: Supplementary file 2 — Additional file 2. The results of enriched peaks identified by CUT&Tag analysis. [file 13287_2022_2749_MOESM2_ESM.xlsx]

## Sheet: Sheet1
Chromosome	start	end	score	annotation	geneName
5	140704412	140705052	68	Promoter (<=1kb)	Brat1
5	140704412	140705052	32	Promoter (<=1kb)	Brat1
9	50617246	50617577	28	Promoter (<=1kb)	Pih1d2
6	127133674	127133873	44	Intron (ENSMUST00000000188/ENSMUSG00000000184, intron 4 of 4)	Ccnd2
11	74831881	74832206	22	Promoter (<=1kb)	Mnt
15	100615111	100615615	135	Promoter (<=1kb)	Dazap2
11	60352797	60353105	53	Promoter (<=1kb)	Tom1l2
10	128696173	128696415	39	Promoter (<=1kb)	Rab5b
8	123065329	123065528	29	Promoter (<=1kb)	Spg7
14	70443442	70443641	22	Promoter (<=1kb)	Polr3d
11	52291761	52291960	19	Distal Intergenic	Tcf7
11	85139973	85140280	29	Promoter (<=1kb)	Usp32
2	181520324	181520552	21	Promoter (<=1kb)	Dnajc5
11	61494316	61494560	59	Promoter (<=1kb)	Mapk7
11	61597984	61598188	40	Distal Intergenic	Epn2
4	136469618	136469855	54	Promoter (<=1kb)	Luzp1
10	76442253	76442514	59	Promoter (<=1kb)	Pcnt
6	86669149	86669676	24	Promoter (<=1kb)	Mxd1
6	86733193	86733530	75	Promoter (<=1kb)	Gmcl1
17	56304071	56304270	28	Promoter (<=1kb)	Uhrf1
7	31097664	31097863	48	Promoter (1-2kb)	Hpn
15	102405609	102406325	78	Promoter (<=1kb)	Sp1
15	102405609	102406325	50	Promoter (<=1kb)	Sp1
9	78078426	78078625	26	Downstream (2-3kb)	Fbxo9
11	97188163	97188525	46	Promoter (<=1kb)	Kpnb1
8	123442855	123443071	45	Promoter (<=1kb)	Def8
11	94934196	94934395	22	Promoter (1-2kb)	Col1a1
6	146725079	146725278	31	Promoter (<=1kb)	Stk38l
18	56432017	56432240	45	Promoter (<=1kb)	Gramd3
9	25252358	25252581	48	Promoter (<=1kb)	2021-09-07
6	125579497	125579696	16	Intron (ENSMUST00000100941/ENSMUSG00000001930, intron 7 of 10)	Vwf
X	73716130	73716469	15	Promoter (<=1kb)	Bcap31
17	75551870	75552111	71	Promoter (<=1kb)	Fam98a
11	78301330	78301607	52	Promoter (<=1kb)	Spag5
7	38084876	38085075	29	Distal Intergenic	Ccne1
2	7204286	7204485	17	Intron (ENSMUST00000002176/ENSMUSG00000002107, intron 1 of 15)	Celf2
2	7117057	7117256	14	Intron (ENSMUST00000002176/ENSMUSG00000002107, intron 2 of 15)	Celf2
2	91236961	91237262	47	Promoter (<=1kb)	Ddb2
7	6728327	6728849	40	Promoter (1-2kb)	Peg3
17	33909225	33909453	30	Promoter (<=1kb)	Daxx
8	70212376	70212754	62	Promoter (<=1kb)	Slc25a42
6	39733116	39733315	28	Distal Intergenic	Braf
18	10684134	10684333	26	Intron (ENSMUST00000117828/ENSMUSG00000002475, intron 3 of 8)	Abhd3
2	166905908	166906107	70	Promoter (<=1kb)	Cse1l
6	54992822	54993120	123	Promoter (<=1kb)	Ggct
11	60777204	60777404	42	Promoter (<=1kb)	Top3a
9	21265166	21265372	52	Promoter (<=1kb)	Atg4d
17	56079077	56079655	42	Promoter (<=1kb)	Hdgfl2
17	56079077	56079655	97	Promoter (<=1kb)	Hdgfl2
8	70839571	70839938	24	Promoter (<=1kb)	Arrdc2
6	56063474	56063673	39	Distal Intergenic	Ppp1r17
7	141562154	141562356	21	Promoter (<=1kb)	Ap2a2
7	19628568	19629047	65	Promoter (<=1kb)	Relb
7	19715645	19715966	66	Promoter (<=1kb)	Tomm40
12	31949748	31949947	13	Promoter (<=1kb)	Hbp1
4	55532636	55532835	29	Promoter (<=1kb)	Klf4
8	72240012	72240381	20	Promoter (<=1kb)	Ap1m1
4	133967904	133968346	34	Promoter (<=1kb)	Hmgn2
7	17017103	17017302	43	Promoter (1-2kb)	Ppp5c
16	17891628	17891923	63	Promoter (<=1kb)	Dgcr2
17	56005767	56006005	487	Promoter (<=1kb)	Mpnd
4	3938484	3938754	30	Promoter (<=1kb)	Plag1
10	80622187	80622612	34	Promoter (<=1kb)	Csnk1g2
10	80701921	80702292	74	Promoter (<=1kb)	Mob3a
9	22002589	22003041	47	Promoter (<=1kb)	Prkcsh
9	22002589	22003041	46	Promoter (<=1kb)	Prkcsh
7	45154288	45154529	34	Promoter (<=1kb)	Pih1d1
17	46645580	46645779	31	Promoter (<=1kb)	Klc4
8	70439628	70439842	68	Promoter (<=1kb)	Crtc1
4	133910750	133911202	83	Distal Intergenic	Rps6ka1
2	127247757	127248072	30	Promoter (<=1kb)	Ciao1
8	84846872	84847210	48	Promoter (<=1kb)	Calr
13	91449443	91449642	30	Distal Intergenic	Ssbp2
1	158356365	158356564	38	Promoter (<=1kb)	Brinp2
1	158247376	158247699	38	Intron (ENSMUST00000195271/ENSMUSG00000004031, intron 7 of 7)	Brinp2
11	100939383	100939801	37	Promoter (<=1kb)	Stat3
11	100970589	100970788	20	Promoter (<=1kb)	Cavin1
19	5688839	5689160	101	Promoter (<=1kb)	Map3k11
16	4789964	4790163	20	Promoter (<=1kb)	Cdip1
2	33215817	33216070	57	Promoter (<=1kb)	Angptl2
15	76660108	76660368	77	Promoter (<=1kb)	Kifc2
X	74393152	74393359	64	Promoter (<=1kb)	Ikbkg
3	99141180	99141503	68	Promoter (<=1kb)	Wars2
6	124712166	124712365	57	Promoter (<=1kb)	Phb2
1	80340854	80341108	38	Promoter (<=1kb)	Cul3
8	73352970	73353169	15	Promoter (<=1kb)	Large1
11	6274807	6275066	92	Promoter (<=1kb)	Tmed4
16	22857565	22857886	14	Promoter (<=1kb)	Dnajb11
3	142882126	142882325	20	Promoter (<=1kb)	Pkn2
9	57864502	57864701	19	Distal Intergenic	Arid3b
11	9204205	9204404	17	Intron (ENSMUST00000141233/ENSMUSG00000004668, intron 1 of 2)	Abca13
9	64737555	64737852	94	Promoter (<=1kb)	Rab11a
5	108660785	108660984	54	Promoter (<=1kb)	Dgkq
5	136986821	136987128	25	Promoter (<=1kb)	Plod3
10	81069909	81070108	39	Promoter (<=1kb)	Thop1
10	81168955	81169231	34	Promoter (1-2kb)	Pias4
8	84270485	84270684	29	Promoter (<=1kb)	Ccdc130
11	119355389	119355588	20	Promoter (<=1kb)	Sgsh
2	118388450	118388684	91	Promoter (<=1kb)	Eif2ak4
14	99298436	99298635	20	Promoter (<=1kb)	Klf5
5	33782655	33782919	27	Promoter (<=1kb)	Letm1
10	78716564	78716763	25	Promoter (<=1kb)	Casp14
15	8743960	8744159	15	Distal Intergenic	Slc1a3
5	135087141	135087340	13	Promoter (2-3kb)	Mlxipl
5	135149241	135149671	80	Promoter (<=1kb)	Tbl2
7	25267844	25268290	42	Promoter (<=1kb)	Cic
7	25267844	25268290	96	Promoter (<=1kb)	Cic
8	83972672	83972871	34	Promoter (<=1kb)	Prkaca
8	83955318	83955641	89	Promoter (<=1kb)	Asf1b
8	83607937	83608219	44	Promoter (<=1kb)	Dnajb1
5	135688947	135689264	46	Promoter (<=1kb)	Por
5	135663082	135663281	20	Intron (ENSMUST00000198157/ENSMUSG00000105239, intron 2 of 3)	Por
16	32430519	32430911	41	Promoter (<=1kb)	Pcyt1a
5	75660155	75660354	15	Distal Intergenic	Kit
10	128337634	128337833	29	Promoter (<=1kb)	Cs
3	138489455	138489702	60	Promoter (<=1kb)	Metap1
18	11288557	11288920	1208	Distal Intergenic	Gata6
18	11052251	11052450	25	Promoter (<=1kb)	Gata6
18	34240119	34240443	22	Intron (ENSMUST00000171187/ENSMUSG00000005871, intron 1 of 13)	Apc
6	92092006	92092481	44	Promoter (<=1kb)	Nr2c2
16	4077482	4077799	16	Promoter (<=1kb)	Trap1
1	150392960	150393352	28	Promoter (<=1kb)	Tpr
1	150496982	150497181	27	Distal Intergenic	Prg4
7	16098194	16098399	45	Promoter (<=1kb)	Napa
18	36673207	36673406	19	Promoter (2-3kb)	Sra1
7	30588819	30589018	29	Promoter (<=1kb)	Kmt2b
19	4811329	4811528	31	Promoter (<=1kb)	Rbm14
2	167707609	167707808	46	Intron (ENSMUST00000141923/ENSMUSG00000006462, intron 1 of 3)	NA
5	31048085	31048686	61	Promoter (<=1kb)	Slc5a6
5	31048085	31048686	30	Promoter (<=1kb)	Slc5a6
17	31564352	31564826	29	Promoter (<=1kb)	Pknox1
10	127063281	127063699	30	Promoter (<=1kb)	Cdk4
18	36735040	36735239	17	Promoter (<=1kb)	Tmco6
17	35046770	35046969	16	Promoter (<=1kb)	Msh5
5	3647959	3648158	33	Promoter (<=1kb)	Gatad1
17	20945091	20945486	24	Promoter (<=1kb)	Ppp2r1a
17	28313307	28313533	55	Promoter (<=1kb)	Fance
17	56764664	56764863	50	Promoter (<=1kb)	Dus3l
4	47352917	47353127	37	Promoter (<=1kb)	Tgfbr1
2	152831283	152831482	22	Promoter (<=1kb)	Bcl2l1
17	57031633	57032178	94	Promoter (<=1kb)	Khsrp
11	51688550	51688972	72	Promoter (<=1kb)	0610009B22Rik
1	91781749	91781948	68	Distal Intergenic	Twist2
9	108305905	108306261	68	Promoter (<=1kb)	Rhoa
13	58128942	58129206	13	Promoter (<=1kb)	Hnrnpa0
7	45054191	45054390	57	Promoter (<=1kb)	Prrg2
11	50377367	50377718	15	Promoter (<=1kb)	Hnrnph1
2	90745222	90745421	21	Promoter (<=1kb)	Fnbp4
9	25151751	25152109	30	Promoter (<=1kb)	Herpud2
1	152766371	152766607	23	Promoter (<=1kb)	Arpc5
3	88553510	88553746	78	Promoter (<=1kb)	Ubqln4
16	6205634	6205833	26	Intron (ENSMUST00000230658/ENSMUSG00000008658, intron 2 of 11)	Rbfox1
7	119078465	119078664	25	Distal Intergenic	Gprc5b
16	84834974	84835212	48	Promoter (<=1kb)	Gabpa
10	77581543	77581784	70	Promoter (<=1kb)	Pttg1ip
6	17536198	17536397	20	Promoter (1-2kb)	Met
6	17463805	17464056	34	Promoter (<=1kb)	Met
18	68300207	68300406	25	Promoter (<=1kb)	Rnmt
2	32694038	32694385	62	Promoter (<=1kb)	Fpgs
15	79892198	79892442	43	Promoter (<=1kb)	Apobec3
11	116794219	116794418	15	Distal Intergenic	St6galnac1
9	107529769	107530063	202	Distal Intergenic	Cacna2d2
19	8723181	8723380	21	Promoter (<=1kb)	Slc3a2
11	78261549	78261808	52	Promoter (<=1kb)	2610507B11Rik
10	23399972	23400171	37	Distal Intergenic	Eya4
3	88296752	88297081	18	Promoter (<=1kb)	Tsacc
9	22157012	22157216	61	Promoter (<=1kb)	Pigyl
9	22156667	22156866	26	Promoter (<=1kb)	Pigyl
1	180243573	180243772	64	Promoter (1-2kb)	Psen2
12	113000681	113000954	45	Promoter (<=1kb)	Brf1
7	27447692	27447933	18	Promoter (<=1kb)	Sptbn4
19	41911734	41911938	75	Promoter (<=1kb)	Pgam1
12	85868954	85869153	17	Exon (ENSMUST00000176008/ENSMUSG00000012609, exon 10 of 10)	Ttll5
8	105565982	105566221	20	Promoter (<=1kb)	Atp6v0d1
17	56462147	56462678	38	Promoter (<=1kb)	Ptprs
17	56462147	56462678	46	Promoter (<=1kb)	Ptprs
5	31054652	31054990	38	Promoter (<=1kb)	Cad
19	32756642	32756892	18	Promoter (<=1kb)	Pten
8	26119187	26119649	120	Promoter (<=1kb)	Rnf170
16	97831828	97832027	13	Promoter (2-3kb)	Prdm15
2	119547218	119547785	26	Promoter (<=1kb)	Chp1
13	58076137	58076336	17	Intron (ENSMUST00000091583/ENSMUSG00000014164, intron 5 of 16)	Klhl3
1	160212771	160212975	40	Promoter (<=1kb)	Cacybp
10	70932483	70932682	14	Intron (ENSMUST00000058942/ENSMUSG00000047692, intron 6 of 6)	Bicc1
18	34330833	34331064	44	Promoter (<=1kb)	Srp19
14	62837186	62837596	41	Promoter (<=1kb)	Wdfy2
17	15498129	15498361	20	Promoter (<=1kb)	Psmb1
8	105289154	105289353	19	Promoter (<=1kb)	4931428F04Rik
8	105471287	105471486	47	Promoter (<=1kb)	Tppp3
13	92354610	92355247	56	Promoter (<=1kb)	Msh3
12	44209923	44210257	39	Promoter (<=1kb)	Dnajb9
5	32458834	32459158	148	Promoter (<=1kb)	Ppp1cb
8	122611373	122611679	74	Promoter (<=1kb)	Trappc2l
6	6123260	6123459	15	Intron (ENSMUST00000015256/ENSMUSG00000015112, intron 5 of 17)	Slc25a13
7	28766478	28766835	37	Promoter (<=1kb)	Sirt2
2	30093659	30093897	21	Promoter (<=1kb)	Zdhhc12
17	46383448	46383748	45	Promoter (<=1kb)	Zfp318
9	40800722	40801257	64	Promoter (<=1kb)	Hspa8
6	17636828	17637027	37	Promoter (<=1kb)	Capza2
3	96044650	96044928	75	Intron (ENSMUST00000015891/ENSMUSG00000015747, intron 7 of 14)	Vps45
10	7902639	7902934	23	Downstream (2-3kb)	Tab2
5	45450295	45450678	28	Promoter (<=1kb)	Qdpr
2	143915329	143915537	14	Promoter (<=1kb)	Dstn
5	134108615	134108814	28	Intron (ENSMUST00000016088/ENSMUSG00000015944, intron 1 of 8)	Castor2
1	177796511	177796768	24	Promoter (<=1kb)	Adss
X	43297379	43297578	17	Intron (ENSMUST00000154433/ENSMUSG00000016150, intron 2 of 9)	Tenm1
1	193227717	193227983	141	Intron (ENSMUST00000194677/ENSMUSG00000026639, intron 1 of 26)	Hsd11b1
2	174430438	174430637	34	Intron (ENSMUST00000016400/ENSMUSG00000016256, intron 3 of 5)	Nelfcd
2	174472950	174473160	39	Promoter (<=1kb)	Prelid3b
X	37130518	37130765	81	Intron (ENSMUST00000016553/ENSMUSG00000016409, intron 1 of 8)	Nkap
6	146915283	146915482	26	Intron (ENSMUST00000016631/ENSMUSG00000016487, intron 1 of 26)	Ppfibp1
15	77970969	77971168	33	Promoter (<=1kb)	Eif3d
11	101552549	101552853	18	Promoter (<=1kb)	Nbr1
11	118248487	118248899	56	Promoter (<=1kb)	Cyth1
11	79993111	79993405	48	Promoter (<=1kb)	Suz12
11	78536112	78536327	44	Promoter (<=1kb)	Tnfaip1
11	118012643	118012842	14	Promoter (<=1kb)	Pgs1
12	110446491	110447116	90	Promoter (<=1kb)	Ppp2r5c
12	110446491	110447116	81	Promoter (<=1kb)	Ppp2r5c
13	27218936	27219135	28	Distal Intergenic	Prl3c1
2	167349259	167349596	28	Promoter (<=1kb)	B4galt5
15	78753027	78753322	417	Downstream (2-3kb)	Mfng
11	54998484	54998683	19	Exon (ENSMUST00000102727/ENSMUSG00000018340, exon 14 of 25)	Anxa6
11	88172973	88173188	20	Intron (ENSMUST00000018522/ENSMUSG00000018378, intron 2 of 10)	Cuedc1
11	88180735	88180934	14	Promoter (1-2kb)	Cuedc1
11	53567220	53567444	53	Promoter (<=1kb)	Kif3a
11	87591918	87592313	79	Promoter (<=1kb)	Mtmr4
11	88864508	88864819	30	Promoter (<=1kb)	Akap1
11	69980637	69980836	36	Promoter (<=1kb)	Elp5
11	55461129	55461339	30	Promoter (<=1kb)	Atox1
11	102408476	102408696	50	Promoter (<=1kb)	Slc25a39
11	68853012	68853259	35	Promoter (<=1kb)	Ndel1
11	69632569	69632997	107	Promoter (<=1kb)	Fxr2
8	46470717	46471066	84	Promoter (<=1kb)	Acsl1
11	75348355	75348577	48	Promoter (<=1kb)	Smyd4
11	35769432	35769631	19	Promoter (<=1kb)	Pank3
11	35731435	35731634	46	Distal Intergenic	Pank3
11	35862371	35862570	22	Intron (ENSMUST00000018993/ENSMUSG00000018849, intron 15 of 22)	Wwc1
11	115413251	115413450	26	Downstream (2-3kb)	Mrpl58
11	115276870	115277069	30	Promoter (<=1kb)	Fdxr
15	77029526	77029836	31	Intron (ENSMUST00000166179/ENSMUSG00000018893, intron 1 of 3)	Mb
11	53891610	53891998	28	Promoter (<=1kb)	Slc22a5
11	54139955	54140661	34	Distal Intergenic	P4ha2
11	54139955	54140661	146	Distal Intergenic	P4ha2
13	24800671	24801209	143	Promoter (<=1kb)	BC005537
11	100738152	100738518	140	Promoter (<=1kb)	Rab5c
11	100748541	100748740	14	Intron (ENSMUST00000107361/ENSMUSG00000035355, intron 9 of 16)	Rab5c
5	135778454	135778653	83	Promoter (<=1kb)	Mdh2
11	44520090	44520289	22	Promoter (<=1kb)	Rnf145
5	33657838	33658271	39	Promoter (<=1kb)	Tmem129
6	38533464	38533868	33	Promoter (<=1kb)	Fmc1
10	5805509	5805713	24	Promoter (<=1kb)	Fbxo5
10	5824293	5824492	61	Promoter (<=1kb)	Mtrf1l
10	5823916	5824115	30	Promoter (<=1kb)	Mtrf1l
10	30837350	30837549	17	Exon (ENSMUST00000019924/ENSMUSG00000019789, exon 4 of 5)	Hey2
10	42761324	42761580	42	Promoter (<=1kb)	Sec63
10	42501706	42502159	26	Promoter (<=1kb)	Snx3
10	41519132	41519486	13	Promoter (<=1kb)	Cd164
10	10526022	10526221	25	Distal Intergenic	Rab32
10	40075753	40075952	17	Promoter (<=1kb)	Slc16a10
10	18976856	18977055	14	Distal Intergenic	Tnfaip3
10	52382215	52382414	19	Promoter (<=1kb)	Gopc
10	59323110	59323376	77	Promoter (<=1kb)	P4ha1
10	98914332	98914617	53	Promoter (<=1kb)	Atp2b1
10	68559616	68559815	20	Distal Intergenic	Cabcoco1
10	21994512	21994711	21	Promoter (<=1kb)	Sgk1
10	24879623	24879822	28	Promoter (2-3kb)	Med23
10	20459724	20459953	105	Intron (ENSMUST00000020165/ENSMUSG00000019990, intron 3 of 12)	Pde7b
10	19705866	19706065	26	Distal Intergenic	Il20ra
10	19591682	19591935	46	Promoter (<=1kb)	Ifngr1
10	93041007	93041206	17	Intron (ENSMUST00000168110/ENSMUSG00000020014, intron 9 of 66)	Cfap54
10	93489246	93489521	48	Promoter (<=1kb)	Hal
10	84576440	84576667	48	Promoter (<=1kb)	Tcp11l2
10	63210311	63210510	28	Distal Intergenic	Mypn
10	63023857	63024056	36	Promoter (<=1kb)	Hnrnph3
10	62763419	62763618	17	Promoter (<=1kb)	Ccar1
10	62651149	62651498	61	Promoter (<=1kb)	Ddx50
10	62486783	62487098	43	Promoter (<=1kb)	Vps26a
10	61680061	61680384	45	Promoter (<=1kb)	Sar1a
10	60752724	60752923	41	Promoter (<=1kb)	Slc29a3
10	125193880	125194079	17	Distal Intergenic	Slc16a7
10	119239896	119240152	30	Promoter (<=1kb)	Cand1
10	115227098	115227297	33	Intron (ENSMUST00000020339/ENSMUSG00000020130, intron 5 of 16)	Tbc1d15
11	21090987	21091330	25	Promoter (<=1kb)	Peli1
10	115472234	115472433	17	Intron (ENSMUST00000020350/ENSMUSG00000020140, intron 6 of 17)	Lgr5
11	20311877	20312076	20	Intron (ENSMUST00000109594/ENSMUSG00000020142, intron 4 of 7)	Slc1a4
11	20332929	20333284	18	Promoter (<=1kb)	Slc1a4
11	20201019	20201495	122	Promoter (<=1kb)	Rab1a
11	20201019	20201495	99	Promoter (<=1kb)	Rab1a
10	80261047	80261451	58	Promoter (<=1kb)	Gamt
10	80261047	80261451	50	Promoter (<=1kb)	Gamt
10	80226368	80226713	66	Promoter (<=1kb)	Mum1
10	117224149	117224348	53	Promoter (<=1kb)	Yeats4
10	80676355	80676778	51	Promoter (<=1kb)	Mknk2
10	80676355	80676778	44	Promoter (<=1kb)	Mknk2
10	75704598	75704797	23	Intron (ENSMUST00000001712/ENSMUSG00000020196, intron 26 of 36)	Cabin1
10	80742209	80742577	20	Promoter (<=1kb)	Ap3d1
10	80900812	80901083	40	Promoter (<=1kb)	Timm13
10	81378472	81378877	82	Promoter (<=1kb)	Fzr1
10	83534002	83534212	51	Promoter (<=1kb)	Aldh1l2
10	77258960	77259231	50	Promoter (<=1kb)	Pofut2
10	77303467	77303666	26	Intron (ENSMUST00000020496/ENSMUSG00000020262, intron 8 of 10)	Adarb1
10	77978511	77978771	84	Promoter (<=1kb)	1810043G02Rik
10	79681825	79682078	34	Promoter (<=1kb)	Cdc34
11	30986045	30986415	25	Promoter (<=1kb)	Chac2
11	54327259	54327458	14	Exon (ENSMUST00000093106/ENSMUSG00000020333, exon 7 of 21)	Acsl6
11	52098514	52098713	26	Promoter (<=1kb)	Ppp2ca
11	49735260	49735459	34	Distal Intergenic	Cnot6
11	49801473	49801672	16	Intron (ENSMUST00000130129/ENSMUSG00000020363, intron 1 of 1)	Gfpt2
11	4637574	4638024	25	Promoter (<=1kb)	Ascc2
11	3374355	3374740	20	Promoter (2-3kb)	Limk2
11	3267025	3267224	41	Promoter (<=1kb)	Drg1
11	29560241	29560440	25	Intron (ENSMUST00000020753/ENSMUSG00000020461, intron 4 of 11)	Clhc1
11	5837917	5838120	25	Promoter (<=1kb)	Polm
11	87109067	87109266	51	Promoter (<=1kb)	Ska2
11	86544637	86544912	19	Promoter (<=1kb)	Rps6kb1
11	86484427	86484750	85	Promoter (<=1kb)	Rnft1
11	85311020	85311378	41	Promoter (<=1kb)	Ppm1d
11	65184217	65184416	38	Promoter (2-3kb)	Myocd
12	33429490	33429689	29	Promoter (<=1kb)	Twistnb
12	32953933	32954244	21	Promoter (<=1kb)	Sypl
12	32820130	32820395	63	Promoter (<=1kb)	Nampt
12	32172556	32172755	17	Downstream (<1kb)	Pik3cg
12	8921862	8922066	53	Promoter (<=1kb)	Laptm4a
12	10390668	10390923	44	Promoter (<=1kb)	Rdh14
11	110422227	110422426	66	Intron (ENSMUST00000020949/ENSMUSG00000020623, intron 1 of 11)	Map2k6
12	4907447	4907712	47	Promoter (<=1kb)	Ubxn2a
12	25098511	25098710	15	Promoter (1-2kb)	Id2
12	31499427	31499768	20	Promoter (<=1kb)	Cbll1
12	3309986	3310233	54	Promoter (<=1kb)	Rab10
11	106084110	106084531	112	Promoter (<=1kb)	Map3k3
11	81848018	81848217	17	Intron (ENSMUST00000066197/ENSMUSG00000020704, intron 1 of 9)	5530401A14Rik
11	115536374	115536578	37	Promoter (<=1kb)	Sumo2
11	74724267	74724583	105	Promoter (<=1kb)	Pafah1b1
11	115765347	115765546	25	Promoter (<=1kb)	Tmem94
11	116198845	116199188	33	Promoter (<=1kb)	Acox1
11	76059978	76060447	71	Intron (ENSMUST00000056601/ENSMUSG00000017288, intron 19 of 21)	Rflnb
11	94013969	94014168	16	Intron (ENSMUST00000132772/ENSMUSG00000020859, intron 1 of 2)	Spag9
11	96777453	96777690	79	Promoter (<=1kb)	Snx11
11	98116395	98116618	124	Intron (ENSMUST00000103143/ENSMUSG00000020883, intron 2 of 14)	Fbxl20
11	103028248	103028529	28	Promoter (<=1kb)	Dcakd
12	69724830	69725029	31	Promoter (<=1kb)	L2hgdh
12	59066773	59066972	16	Promoter (<=1kb)	Pnn
12	98971106	98971305	24	Intron (ENSMUST00000085109/ENSMUSG00000021013, intron 9 of 13)	Ttc8
16	20717516	20717818	24	Promoter (<=1kb)	Polr2h
12	75596255	75596454	21	Promoter (<=1kb)	Ppp2r5e
12	77238690	77238953	20	Promoter (<=1kb)	Fut8
12	70347155	70347415	54	Promoter (<=1kb)	Trim9
12	70309256	70309455	30	Intron (ENSMUST00000110522/ENSMUSG00000021071, intron 1 of 13)	Trim9
12	72294946	72295145	28	Intron (ENSMUST00000078505/ENSMUSG00000021087, intron 3 of 8)	Rtn1
12	78748761	78749007	62	Promoter (<=1kb)	Mpp5
12	78941193	78941459	86	Distal Intergenic	Plek2
12	79089428	79089669	21	Promoter (<=1kb)	Pigh
12	100725110	100725455	31	Promoter (<=1kb)	Rps6ka5
12	100964416	100964615	13	Intron (ENSMUST00000068411/ENSMUSG00000021182, intron 10 of 29)	Ccdc88c
12	102439696	102439895	38	Promoter (<=1kb)	Lgmn
12	83838109	83838308	41	Intron (ENSMUST00000222771/ENSMUSG00000114150, intron 3 of 3)	Numb
12	84450961	84451541	81	Promoter (<=1kb)	Aldh6a1
12	84772913	84773293	93	Promoter (<=1kb)	Isca2
12	84996154	84996353	24	Promoter (<=1kb)	Ylpm1
12	85454989	85455531	35	Distal Intergenic	Fos
12	86494161	86494360	19	Intron (ENSMUST00000116402/ENSMUSG00000021255, intron 3 of 6)	Esrrb
12	108792847	108793224	36	Promoter (<=1kb)	Yy1
12	110696322	110696636	25	Promoter (<=1kb)	Hsp90aa1
12	111537926	111538238	39	Promoter (<=1kb)	Eif5
12	111908087	111908286	19	Promoter (<=1kb)	Ppp1r13b
12	111967008	111967207	16	Promoter (<=1kb)	Atp5mpl
13	14063442	14063797	42	Promoter (<=1kb)	Ggps1
13	12241684	12241883	17	Intron (ENSMUST00000099856/ENSMUSG00000021311, intron 8 of 32)	Mtr
13	41016107	41016306	40	Promoter (<=1kb)	Tmem14c
13	42063250	42063449	15	Intron (ENSMUST00000060148/ENSMUSG00000021366, intron 2 of 8)	Hivep1
13	46727172	46727527	29	Promoter (<=1kb)	Nup153
13	47043211	47043726	133	Promoter (<=1kb)	Tpmt
13	48260809	48261008	17	Promoter (<=1kb)	Id4
13	49421004	49421280	51	Promoter (<=1kb)	Ippk
13	51711148	51711347	21	Promoter (2-3kb)	Sema4d
13	53269806	53270090	366	Intron (ENSMUST00000130235/ENSMUSG00000021464, intron 1 of 8)	Ror2
13	63815110	63815309	39	Promoter (<=1kb)	Ercc6l2
13	55510897	55511283	21	Promoter (1-2kb)	Pdlim7
13	66994378	66994674	88	Promoter (<=1kb)	Ptdss1
13	68638051	68638250	17	Intron (ENSMUST00000022013/ENSMUSG00000021536, intron 22 of 24)	1700001L19Rik
13	85289247	85289446	53	Promoter (<=1kb)	Rasa1
13	69611528	69611820	36	Promoter (<=1kb)	Srd5a1
13	76510754	76510953	28	Intron (ENSMUST00000125209/ENSMUSG00000021596, intron 1 of 20)	Mctp1
13	76367159	76367358	17	Distal Intergenic	Mctp1
13	99897042	99897241	15	Downstream (1-2kb)	Cartpt
13	97190446	97190693	196	Intron (ENSMUST00000022169/ENSMUSG00000021665, intron 3 of 13)	Hexb
13	96670839	96671114	30	Promoter (<=1kb)	Hmgcr
13	109440984	109441226	46	Promoter (<=1kb)	Pde4d
13	109864182	109864381	13	Intron (ENSMUST00000122041/ENSMUSG00000021699, intron 7 of 16)	Pde4d
13	104742988	104743187	39	Intron (ENSMUST00000022228/ENSMUSG00000021715, intron 10 of 13)	Srek1ip1
13	116909961	116910160	22	Intron (ENSMUST00000022239/ENSMUSG00000021725, intron 10 of 26)	Parp8
14	8172979	8173291	48	Promoter (<=1kb)	Pdhb
13	112463939	112464175	80	Promoter (<=1kb)	Il6st
13	112800811	112801010	21	Promoter (<=1kb)	Plpp1
14	21500618	21500894	52	Promoter (<=1kb)	Kat6b
14	21848673	21848872	22	Promoter (<=1kb)	Comtd1
14	18238942	18239357	36	Promoter (<=1kb)	Nr1d2
14	34310585	34310822	26	Promoter (<=1kb)	Glud1
14	20348120	20348371	36	Promoter (<=1kb)	Ecd
14	20929030	20929408	103	Promoter (<=1kb)	Vcl
14	47629415	47629614	33	Distal Intergenic	Ktn1
14	47649146	47649345	27	Promoter (<=1kb)	Ktn1
14	31436082	31436281	37	Promoter (<=1kb)	Sh3bp5
14	31336556	31336972	63	Promoter (<=1kb)	Capn7
14	30951266	30951524	41	Promoter (<=1kb)	Nek4
14	61439863	61440218	42	Promoter (<=1kb)	Kpna3
14	61556897	61557096	44	Promoter (<=1kb)	Spryd7
14	57890265	57890464	31	Promoter (<=1kb)	Zdhhc20
14	65149967	65150259	27	Promoter (<=1kb)	Extl3
14	59597825	59598164	20	Promoter (<=1kb)	Cdadc1
14	60642473	60642672	26	Intron (ENSMUST00000159169/ENSMUSG00000021990, intron 1 of 1)	Spata13
14	60873590	60873789	37	Intron (ENSMUST00000063562/ENSMUSG00000021993, intron 17 of 18)	Mipep
14	76414399	76414806	40	Promoter (<=1kb)	Tsc22d1
14	79301439	79301689	70	Promoter (<=1kb)	Rgcc
14	87416069	87416397	28	Promoter (<=1kb)	Tdrd3
14	79390688	79391099	28	Promoter (<=1kb)	Naa16
14	79496946	79497145	17	Intron (ENSMUST00000040131/ENSMUSG00000036461, intron 1 of 8)	Wbp4
14	70351335	70351542	61	Promoter (<=1kb)	Slc39a14
14	103563791	103563990	48	Intron (ENSMUST00000227322/ENSMUSG00000022123, intron 10 of 29)	Scel
14	118937683	118937968	14	Promoter (<=1kb)	Dnajc3
15	7838131	7838330	31	Distal Intergenic	Gdnf
15	6551465	6551664	33	Intron (ENSMUST00000226412/ENSMUSG00000022148, intron 1 of 1)	Fyb
14	54686580	54686998	73	Promoter (<=1kb)	Acin1
14	54893813	54894103	23	Promoter (<=1kb)	Pabpn1
15	11995888	11996211	14	Promoter (<=1kb)	Sub1
15	30773180	30773379	28	Intron (ENSMUST00000081728/ENSMUSG00000022240, intron 9 of 22)	Ctnnd2
15	9085240	9085533	104	Promoter (<=1kb)	Nadk2
15	25940692	25940891	24	Promoter (<=1kb)	Retreg1
15	36608985	36609359	59	Promoter (<=1kb)	Pabpc1
15	37960866	37961230	36	Promoter (<=1kb)	Rrm2b
15	68258770	68258969	16	Promoter (<=1kb)	Zfat
15	59314872	59315078	42	Promoter (<=1kb)	Sqle
15	58076461	58076718	36	Promoter (<=1kb)	Zhx1
15	64250332	64250531	44	Intron (ENSMUST00000177371/ENSMUSG00000022377, intron 1 of 27)	Asap1
15	81810780	81810980	52	Promoter (<=1kb)	Tef
15	81811243	81811475	61	Promoter (<=1kb)	Tef
15	81466095	81466369	104	Promoter (<=1kb)	Rbx1
15	84276262	84276461	17	Intron (ENSMUST00000023072/ENSMUSG00000022438, intron 3 of 12)	Parvb
15	77842166	77842365	19	Promoter (<=1kb)	Myh9
15	94445240	94445439	37	Intron (ENSMUST00000128797/ENSMUSG00000022449, intron 1 of 3)	Adamts20
15	82345948	82346147	34	Promoter (<=1kb)	Smdt1
15	97107052	97107251	14	Distal Intergenic	Slc38a4
15	97914384	97914621	15	Distal Intergenic	Vdr
15	97908146	97908345	28	Promoter (<=1kb)	Vdr
16	11134483	11134750	97	Promoter (<=1kb)	Txndc11
16	10992075	10992274	15	Promoter (<=1kb)	Litaf
16	8829645	8829962	28	Promoter (<=1kb)	1810013L24Rik
16	4541768	4542053	43	Promoter (<=1kb)	Srl
16	4964273	4964472	36	Promoter (<=1kb)	NA
16	13109785	13110064	22	Promoter (<=1kb)	Ercc4
15	76511825	76512024	14	Promoter (<=1kb)	Dgat1
15	76477234	76477465	49	Promoter (<=1kb)	Hsf1
15	89429419	89429618	30	Promoter (<=1kb)	Chkb
16	52453062	52453261	30	Promoter (<=1kb)	Alcam
16	52031483	52031744	31	Promoter (<=1kb)	Cblb
16	45352876	45353199	153	Distal Intergenic	Cd200
16	43890029	43890244	42	Promoter (<=1kb)	Ccdc191
16	18288994	18289525	78	Promoter (<=1kb)	Dgcr8
16	56717357	56717604	38	Promoter (<=1kb)	Tfg
16	17405756	17405986	85	Promoter (<=1kb)	Snap29
16	17132284	17132605	40	Promoter (<=1kb)	Sdf2l1
16	16870643	16870842	17	Promoter (<=1kb)	Top3b
16	38902223	38902422	64	Promoter (<=1kb)	Igsf11
16	38088851	38089492	24	Promoter (<=1kb)	Gsk3b
16	38088851	38089492	85	Promoter (<=1kb)	Gsk3b
16	35490658	35490939	15	Promoter (<=1kb)	Pdia5
16	22009185	22009460	36	Promoter (<=1kb)	Senp2
16	22973931	22974130	17	Distal Intergenic	Hrg
16	72513239	72513438	26	Intron (ENSMUST00000231580/ENSMUSG00000022883, intron 1 of 1)	Robo1
16	85912078	85912277	28	Distal Intergenic	Adamts5
16	94569375	94569647	58	Promoter (<=1kb)	Dyrk1a
16	93883712	93883911	20	Promoter (<=1kb)	Chaf1b
16	93711485	93711835	53	Promoter (<=1kb)	Dopey2
16	93789096	93789438	305	Intron (ENSMUST00000045004/ENSMUSG00000022946, intron 26 of 36)	Dopey2
16	93597871	93598070	67	Promoter (<=1kb)	Setd4
16	91688726	91688925	55	Promoter (<=1kb)	Donson
16	91646950	91647354	36	Promoter (<=1kb)	Gart
15	98533728	98534091	28	Promoter (<=1kb)	Kansl2
15	98918164	98918368	28	Promoter (<=1kb)	Lmbr1l
15	99295011	99295222	22	Promoter (<=1kb)	Prpf40b
15	99701991	99702190	46	Promoter (<=1kb)	Smarcd1
15	99725326	99725684	45	Promoter (<=1kb)	Cox14
15	101246402	101246657	22	Distal Intergenic	Nr4a1
15	102203447	102203646	38	Promoter (<=1kb)	Csad
15	102518062	102518779	39	Promoter (<=1kb)	Tarbp2
5	123906985	123907213	41	Promoter (<=1kb)	Denr
16	96145243	96145551	86	Promoter (<=1kb)	Wrb
10	79704222	79704421	71	Promoter (<=1kb)	Bsg
9	106476681	106477241	74	Promoter (<=1kb)	Parp3
9	106438235	106438441	74	Promoter (<=1kb)	Acy1
4	155943724	155943923	52	Promoter (<=1kb)	Ube2j2
14	55823423	55823692	66	Promoter (<=1kb)	Nfatc4
9	108832386	108832585	17	Promoter (<=1kb)	Celsr3
6	124828970	124829602	22	Promoter (<=1kb)	Cdca3
6	124828970	124829602	70	Promoter (<=1kb)	Cdca3
5	124111890	124112338	50	Promoter (<=1kb)	Ogfod2
11	3185337	3185537	37	Promoter (1-2kb)	Sfi1
17	3650725	3650924	27	Intron (ENSMUST00000115800/ENSMUSG00000023802, intron 10 of 12)	Nox3
17	7169823	7170037	28	Promoter (<=1kb)	Rps6ka2
17	17624549	17624789	53	Promoter (<=1kb)	Lnpep
17	14693950	14694149	33	Promoter (<=1kb)	Thbs2
17	14587550	14587749	22	Distal Intergenic	Thbs2
17	46202596	46202876	54	Promoter (<=1kb)	Polh
17	44205630	44205829	20	Intron (ENSMUST00000024755/ENSMUSG00000023959, intron 1 of 5)	Clic5
17	47010514	47010713	72	Promoter (<=1kb)	Ubr2
17	47881454	47881653	21	Promoter (2-3kb)	Foxp4
17	48409717	48410139	112	Promoter (<=1kb)	Nfya
17	29342010	29342209	46	Promoter (<=1kb)	Mtch1
17	31519905	31520104	57	Promoter (<=1kb)	Wdr4
17	71227889	71228088	17	Intron (ENSMUST00000180743/ENSMUSG00000097625, intron 3 of 3)	Lpin2
17	71526789	71527087	64	Promoter (<=1kb)	Ndc80
17	74478065	74478264	17	Distal Intergenic	Yipf4
17	74528000	74528602	121	Promoter (<=1kb)	Birc6
17	78598395	78598594	16	Intron (ENSMUST00000024880/ENSMUSG00000024076, intron 7 of 13)	Vit
17	78736618	78736817	41	Promoter (<=1kb)	Strn
17	64812675	64812874	17	Distal Intergenic	4930583I09Rik
17	64833126	64833325	21	Promoter (2-3kb)	4930583I09Rik
17	65613528	65614107	44	Promoter (<=1kb)	Vapa
17	65613528	65614107	45	Promoter (<=1kb)	Vapa
17	84790509	84790919	29	Promoter (<=1kb)	Lrpprc
17	24141521	24141720	51	Promoter (<=1kb)	Pdpk1
17	24351890	24352100	35	Promoter (<=1kb)	Abca3
17	24455272	24455471	17	Promoter (<=1kb)	E4f1
17	24850169	24850635	37	Promoter (<=1kb)	Hagh
17	25083391	25083590	33	Promoter (<=1kb)	Tmem204
17	25016073	25016483	27	Promoter (<=1kb)	Ift140
17	26138449	26138755	99	Promoter (<=1kb)	Axin1
17	26244164	26244407	52	Promoter (<=1kb)	Fam234a
17	26939434	26939775	49	Promoter (<=1kb)	Cuta
17	56325644	56326066	113	Promoter (<=1kb)	Kdm4b
17	56831112	56831352	50	Promoter (<=1kb)	Rfx2
17	27133907	27134106	44	Promoter (<=1kb)	Uqcc2
17	93046357	93046599	234	Distal Intergenic	Adcyap1
18	31634710	31635141	29	Promoter (<=1kb)	Sap130
18	25168661	25168909	39	Promoter (<=1kb)	Tpgs2
17	26916736	26916960	95	Promoter (<=1kb)	Kifc5b
18	21001457	21001921	41	Promoter (<=1kb)	Rnf138
17	34121391	34121627	33	Promoter (<=1kb)	Brd2
18	35702774	35703115	18	Promoter (<=1kb)	Dnajc18
18	34931825	34932363	76	Promoter (<=1kb)	Etf1
18	32776565	32776764	38	Intron (ENSMUST00000181632/ENSMUSG00000097553, intron 2 of 4)	Tslp
18	32162770	32163110	113	Promoter (<=1kb)	Map3k2
17	35121202	35121412	33	Promoter (<=1kb)	Csnk2b
18	12973810	12974033	46	Promoter (1-2kb)	Impact
18	12973209	12973516	24	Promoter (<=1kb)	Impact
18	12974191	12974462	38	Promoter (1-2kb)	Impact
18	37935394	37935710	30	Promoter (<=1kb)	Diaph1
17	36837110	36837346	31	Promoter (<=1kb)	Trim26
18	43351229	43351491	55	Intron (ENSMUST00000121805/ENSMUSG00000024501, intron 6 of 13)	Dpysl3
18	49755573	49755811	63	Promoter (<=1kb)	Dtwd2
18	74087253	74087452	17	Distal Intergenic	Mapk4
18	80206636	80206836	75	Promoter (<=1kb)	Gm16286
18	61555039	61555249	30	Promoter (<=1kb)	Csnk1a1
18	64887620	64887819	14	Promoter (<=1kb)	Nedd4l
18	57213389	57213588	38	Intron (ENSMUST00000075770/ENSMUSG00000024593, intron 5 of 24)	Megf10
18	57981732	57982014	18	Distal Intergenic	Slc12a2
19	15924942	15925187	20	Promoter (<=1kb)	Psat1
18	84851250	84851449	47	Promoter (<=1kb)	Cyb5a
18	86989551	86989750	26	Distal Intergenic	Cbln2
19	11965236	11965538	16	Promoter (<=1kb)	Osbp
19	12795556	12796267	47	Promoter (<=1kb)	Zfp91
19	12795556	12796267	89	Promoter (<=1kb)	Zfp91
19	18670632	18670831	42	Promoter (<=1kb)	Carnmt1
19	10894965	10895165	91	Promoter (<=1kb)	Prpf19
19	21272059	21272269	25	Promoter (<=1kb)	Zfand5
19	7241137	7241378	28	Promoter (<=1kb)	Naa40
19	6276584	6276916	79	Promoter (<=1kb)	Ehd1
19	29116285	29116484	14	Intron (ENSMUST00000064393/ENSMUSG00000024785, intron 2 of 8)	Rcl1
19	36409434	36409633	34	Promoter (<=1kb)	Pcgf5
19	24191112	24191311	34	Intron (ENSMUST00000233658/ENSMUSG00000024812, intron 2 of 23)	Tjp2
19	5912775	5912974	33	Promoter (<=1kb)	Dpf2
19	5366210	5366409	41	Promoter (<=1kb)	Banf1
19	4125658	4125992	61	Promoter (<=1kb)	NA
19	4113135	4113487	64	Promoter (<=1kb)	Pitpnm1
19	5295420	5295697	36	Promoter (<=1kb)	Sf3b2
19	5088497	5088696	17	Promoter (<=1kb)	Yif1a
19	5024009	5024208	29	Promoter (<=1kb)	Slc29a2
19	4510167	4510578	23	Promoter (<=1kb)	Pcx
19	32613218	32613417	13	Distal Intergenic	Papss2
19	4962041	4962597	26	Promoter (<=1kb)	Mrpl11
19	5593005	5593252	50	Distal Intergenic	Rnaseh2c
19	6341046	6341281	41	Promoter (<=1kb)	Map4k2
19	6363369	6363964	99	Promoter (<=1kb)	Sf1
19	6363369	6363964	110	Promoter (<=1kb)	Sf1
19	7040015	7040348	33	Promoter (<=1kb)	Stip1
19	7341641	7341892	18	Promoter (<=1kb)	Mark2
19	7382916	7383195	38	Promoter (<=1kb)	Spindoc
19	55474002	55474205	61	Intron (ENSMUST00000225529/ENSMUSG00000024983, intron 5 of 7)	Vti1a
19	55528854	55529053	57	Intron (ENSMUST00000225529/ENSMUSG00000024983, intron 7 of 7)	Vti1a
19	55731899	55732098	15	Distal Intergenic	Tcf7l2
19	53142493	53142797	91	Promoter (<=1kb)	Add3
19	53038410	53038668	56	Promoter (<=1kb)	Xpnpep1
19	46573178	46573456	60	Promoter (<=1kb)	Sfxn2
19	47730912	47731711	60	Promoter (<=1kb)	Sfr1
11	120572819	120573135	51	Promoter (<=1kb)	P4hb
7	141902398	141902654	52	Promoter (<=1kb)	Tollip
11	120713766	120713965	22	Promoter (<=1kb)	Lrrc45
11	120824232	120824709	52	Promoter (<=1kb)	Fasn
19	41801907	41802106	17	Promoter (<=1kb)	Arhgap19
19	41981108	41981340	61	Promoter (<=1kb)	Mms19
11	121388203	121388415	31	Promoter (<=1kb)	Rab40b
19	42090295	42090505	30	Promoter (<=1kb)	Pi4k2a
19	45048162	45048385	46	Promoter (<=1kb)	Sfxn3
19	45363455	45363784	143	Promoter (<=1kb)	Btrc
19	45436213	45436412	27	Intron (ENSMUST00000223764/ENSMUSG00000025217, intron 1 of 2)	Btrc
19	45783373	45783841	53	Promoter (<=1kb)	Mgea5
19	46304519	46304782	24	Promoter (<=1kb)	Nfkb2
19	46396673	46396944	47	Promoter (<=1kb)	Sufu
9	59353296	59353495	25	Promoter (<=1kb)	Bbs4
9	59617140	59617351	22	Promoter (<=1kb)	Parp6
X	151803546	151803750	48	Promoter (<=1kb)	Huwe1
8	121950029	121950745	43	Promoter (<=1kb)	Banp
8	121950029	121950745	50	Promoter (<=1kb)	Banp
12	118301850	118302222	119	Promoter (<=1kb)	Sp4
10	128565958	128566519	62	Promoter (<=1kb)	Pa2g4
10	128565958	128566519	34	Promoter (<=1kb)	Pa2g4
10	128525891	128526199	63	Promoter (<=1kb)	Esyt1
10	127266160	127266391	88	Promoter (<=1kb)	Dctn2
7	140221168	140221379	55	Promoter (2-3kb)	Cd163l1
7	139388751	139389017	76	Promoter (<=1kb)	Inpp5a
7	141123061	141123278	37	Promoter (<=1kb)	Ptdss2
7	141327512	141328166	122	Promoter (<=1kb)	Tmem80
7	141327512	141328166	51	Promoter (<=1kb)	Tmem80
16	87454898	87455107	23	Promoter (<=1kb)	Usp16
17	25919801	25920370	70	Promoter (<=1kb)	Rab40c
3	40949485	40949855	41	Promoter (<=1kb)	Larp1b
11	120467459	120467704	45	Promoter (<=1kb)	Hgs
9	123924477	123924676	48	Distal Intergenic	Ccr1
8	127257716	127257915	16	Intron (ENSMUST00000162309/ENSMUSG00000025812, intron 2 of 24)	Pard3
8	127227500	127227943	42	Intron (ENSMUST00000162309/ENSMUSG00000025812, intron 2 of 24)	Pard3
1	64532658	64532875	61	Promoter (<=1kb)	Creb1
1	64121626	64121879	72	Promoter (<=1kb)	Klf7
1	55052665	55052864	39	Promoter (<=1kb)	Coq10b
1	46853387	46853852	76	Promoter (<=1kb)	Slc39a10
1	66817308	66817507	35	Promoter (<=1kb)	Kansl1l
1	38987619	38987868	75	Promoter (<=1kb)	Pdcl3
1	53296921	53297120	48	Promoter (<=1kb)	Ormdl1
1	52232966	52233337	20	Promoter (<=1kb)	Gls
1	37299871	37300178	22	Promoter (<=1kb)	Inpp4a
1	36557209	36557563	19	Promoter (<=1kb)	Sema4c
1	82724850	82725186	15	Promoter (<=1kb)	Mff
1	75040483	75040738	17	Intron (ENSMUST00000152855/ENSMUSG00000026162, intron 2 of 4)	Nhej1
1	74505852	74506075	66	Promoter (<=1kb)	Cnot9
1	74284760	74284966	45	Promoter (<=1kb)	Pnkd
16	16896425	16896648	64	Promoter (<=1kb)	Ppm1f
1	75317341	75318059	120	Promoter (<=1kb)	Dnpep
1	75317341	75318059	109	Promoter (<=1kb)	Dnpep
1	86359062	86359722	36	Promoter (<=1kb)	Ncl
1	86526340	86526637	30	Promoter (<=1kb)	Ptma
1	93478804	93479040	67	Promoter (<=1kb)	2021-09-02
1	93803835	93804034	26	Promoter (<=1kb)	Ing5
1	91540341	91540636	13	Promoter (<=1kb)	Asb1
1	92180350	92180659	13	Promoter (<=1kb)	Hdac4
1	105663679	105663976	72	Promoter (<=1kb)	Relch
1	125507971	125508352	21	Distal Intergenic	Slc35f5
1	125560427	125561082	34	Promoter (<=1kb)	Slc35f5
1	119837261	119837460	15	Promoter (<=1kb)	Ptpn4
1	135731903	135732102	25	Promoter (2-3kb)	Csrp1
1	131527383	131527867	66	Promoter (<=1kb)	Srgap2
1	134962521	134962720	31	Promoter (<=1kb)	Ube2t
1	132008041	132008301	28	Promoter (<=1kb)	Elk4
1	132704426	132704625	17	Promoter (2-3kb)	Nfasc
1	134678550	134678749	14	Intron (ENSMUST00000187725/ENSMUSG00000026452, intron 1 of 2)	Syt2
1	134667779	134668080	26	Intron (ENSMUST00000187725/ENSMUSG00000026452, intron 1 of 2)	Syt2
1	134405777	134406011	40	Promoter (<=1kb)	Cyb5r1
1	156036001	156036200	39	Promoter (<=1kb)	Tor1aip1
1	155117677	155117876	21	Distal Intergenic	Mr1
1	179803575	179804029	49	Promoter (<=1kb)	Ahctf1
1	179791135	179791334	22	Intron (ENSMUST00000027768/ENSMUSG00000026491, intron 5 of 35)	Ahctf1
1	178464175	178464374	33	Intron (ENSMUST00000027775/ENSMUSG00000026495, intron 3 of 6)	Efcab2
1	181122275	181122474	42	Intron (ENSMUST00000027797/ENSMUSG00000026516, intron 11 of 22)	Nvl
1	175692733	175693047	17	Promoter (<=1kb)	Opn3
1	166002648	166002934	86	Promoter (<=1kb)	Pou2f1
1	165460452	165460715	34	Promoter (<=1kb)	Mpc2
1	165461088	165461307	74	Promoter (<=1kb)	Mpc2
1	164088838	164089037	17	Distal Intergenic	Sell
1	163779452	163779755	171	Promoter (<=1kb)	Kifap3
1	157528697	157528896	15	Promoter (2-3kb)	Sec16b
1	156615687	156615886	22	Promoter (<=1kb)	Abl2
1	189753253	189753452	16	Intron (ENSMUST00000097442/ENSMUSG00000026604, intron 1 of 18)	Ptpn14
1	191843587	191843786	13	Distal Intergenic	Nek2
1	191397155	191397365	65	Promoter (<=1kb)	Ppp2r5a
1	191052240	191052450	76	Promoter (2-3kb)	Tatdn3
2	3283724	3284195	48	Promoter (<=1kb)	Nmt2
2	3283724	3284195	29	Promoter (<=1kb)	Nmt2
2	4516018	4516217	66	Intron (ENSMUST00000177457/ENSMUSG00000026657, intron 8 of 24)	Frmd4a
1	170174834	170175246	29	Promoter (<=1kb)	Uap1
1	169691921	169692120	22	Intron (ENSMUST00000027997/ENSMUSG00000026678, intron 4 of 4)	Rgs5
1	167812287	167812486	17	Intron (ENSMUST00000111377/ENSMUSG00000026686, intron 4 of 8)	Lmx1a
1	162570434	162570691	53	Promoter (<=1kb)	Vamp4
1	160413149	160413348	17	Intron (ENSMUST00000194105/ENSMUSG00000104302, intron 4 of 4)	Rabgap1l
2	13558639	13558874	28	Distal Intergenic	Trdmt1
2	13271330	13271546	41	Promoter (<=1kb)	Rsu1
2	18998142	18998341	44	Promoter (<=1kb)	4930426L09Rik
2	48949243	48949455	51	Promoter (<=1kb)	Orc4
2	49619273	49619472	29	Promoter (<=1kb)	Kif5c
2	11639314	11639933	13	Promoter (2-3kb)	Il2ra
2	23095781	23095980	28	Promoter (1-2kb)	Acbd5
2	29889572	29889794	95	Promoter (<=1kb)	Odf2
2	29060271	29060470	13	Promoter (<=1kb)	Ttf1
2	32451953	32452168	40	Promoter (<=1kb)	Slc25a25
2	32395521	32395789	58	Promoter (<=1kb)	Ptges2
2	28517290	28517520	46	Intron (ENSMUST00000135803/ENSMUSG00000026821, intron 1 of 3)	Ralgds
2	28184508	28184744	80	Distal Intergenic	Olfm1
2	30981891	30982347	44	Promoter (<=1kb)	BC005624
2	30981891	30982347	118	Promoter (<=1kb)	BC005624
2	30415229	30415428	37	Promoter (<=1kb)	Crat
2	30807595	30807997	78	Promoter (<=1kb)	Ntmt1
2	30363976	30364234	65	Promoter (<=1kb)	Miga2
2	34771809	34772079	18	Promoter (<=1kb)	Hspa5
2	34904927	34905532	72	Promoter (<=1kb)	Phf19
2	34904927	34905532	71	Promoter (<=1kb)	Phf19
2	35200930	35201233	65	Promoter (<=1kb)	Rab14
2	26525658	26525970	16	Distal Intergenic	Notch1
2	25983231	25983655	58	Promoter (<=1kb)	Camsap1
2	60843012	60843228	17	Intron (ENSMUST00000028347/ENSMUSG00000026970, intron 1 of 13)	Rbms1
2	24935143	24935394	14	Promoter (<=1kb)	Arrdc1
2	59252847	59253047	55	Intron (ENSMUST00000168631/ENSMUSG00000026991, intron 2 of 20)	Pkp4
2	79635040	79635295	78	Promoter (<=1kb)	Ssfa2
2	71374539	71374738	29	Distal Intergenic	Slc25a12
2	102406781	102406980	17	Promoter (<=1kb)	Trim44
2	124003606	124003825	116	Distal Intergenic	Sema6d
2	124477895	124478094	17	Intron (ENSMUST00000103241/ENSMUSG00000027200, intron 4 of 20)	Sema6d
2	115929975	115930174	17	Intron (ENSMUST00000028639/ENSMUSG00000027210, intron 8 of 11)	Meis2
2	115950396	115950595	21	Intron (ENSMUST00000028639/ENSMUSG00000027210, intron 8 of 11)	Meis2
2	92375244	92375479	40	Promoter (<=1kb)	Pex16
2	122028400	122028653	74	Promoter (<=1kb)	Eif3j1
2	121633436	121633635	15	Intron (ENSMUST00000110593/ENSMUSG00000027238, intron 1 of 14)	Frmd5
2	121413676	121413971	61	Promoter (<=1kb)	Pdia3
2	137000954	137001153	28	Intron (ENSMUST00000028737/ENSMUSG00000027281, intron 3 of 5)	Jag1
2	120154651	120154850	67	Promoter (<=1kb)	Ehd4
2	119828693	119828892	40	Distal Intergenic	Tyro3
2	131159920	131160328	66	Promoter (<=1kb)	1700037H04Rik
2	132252691	132252922	42	Promoter (<=1kb)	Pcna
2	126696390	126696589	14	Distal Intergenic	Usp8
2	126707134	126707339	43	Promoter (<=1kb)	Usp8
2	126876097	126876298	45	Promoter (<=1kb)	Trpm7
2	126815049	126815248	16	Promoter (2-3kb)	Trpm7
2	126932959	126933234	32	Promoter (<=1kb)	Sppl2a
2	127859894	127860093	24	Intron (ENSMUST00000126410/ENSMUSG00000027380, intron 2 of 5)	Acoxl
2	130126904	130127103	16	Intron (ENSMUST00000140947/ENSMUSG00000027403, intron 1 of 12)	Tgm6
2	144270808	144271007	22	Promoter (<=1kb)	Snx5
2	147033644	147033843	36	Intron (ENSMUST00000028921/ENSMUSG00000027433, intron 13 of 29)	Xrn2
2	148680946	148681272	17	Promoter (<=1kb)	Gzf1
2	150912347	150912546	26	Promoter (<=1kb)	Gins1
3	8504901	8505100	38	Distal Intergenic	Stmn2
3	9683214	9683413	17	Distal Intergenic	Pag1
2	173659676	173659875	29	Promoter (<=1kb)	Rab22a
2	167942497	167942696	15	Intron (ENSMUST00000147210/ENSMUSG00000027540, intron 1 of 6)	Ptpn1
3	14578556	14578815	28	Promoter (<=1kb)	E2f5
2	155276210	155276409	54	Promoter (<=1kb)	Map1lc3a
2	155517649	155518381	30	Promoter (<=1kb)	Ggt7
2	155517649	155518381	33	Promoter (<=1kb)	Ggt7
2	155517649	155518381	56	Promoter (<=1kb)	Ggt7
2	156180402	156180601	25	Promoter (<=1kb)	Rbm39
3	31094575	31094943	22	Promoter (<=1kb)	Skil
3	32708436	32708712	22	Promoter (<=1kb)	Actl6a
3	32736732	32736931	28	Promoter (<=1kb)	Ndufb5
3	28704568	28704767	28	Intron (ENSMUST00000029240/ENSMUSG00000027690, intron 1 of 10)	Slc2a2
3	27153803	27154134	15	Promoter (<=1kb)	Ect2
3	36475584	36475987	17	Promoter (<=1kb)	Anxa5
3	36572033	36572316	28	Promoter (<=1kb)	Ccna2
3	54687143	54687342	26	Distal Intergenic	Supt20
3	54735262	54735461	50	Promoter (<=1kb)	Exosc8
3	60045419	60045715	21	Distal Intergenic	Aadac
3	60651213	60651412	28	Distal Intergenic	Mbnl1
3	69316597	69316812	45	Promoter (<=1kb)	Ppm1l
3	57575890	57576143	19	Promoter (<=1kb)	Wwtr1
3	79628619	79628818	20	Promoter (<=1kb)	Etfdh
3	65057046	65057245	17	Intron (ENSMUST00000193778/ENSMUSG00000102437, intron 1 of 1)	Kcnab1
3	75556974	75557230	55	Promoter (<=1kb)	Pdcd10
3	101130623	101130822	52	Distal Intergenic	Ptgfrn
3	98280987	98281324	14	Promoter (<=1kb)	Hmgcs2
3	90433412	90433782	63	Promoter (<=1kb)	Ints3
3	115083249	115083448	17	Promoter (2-3kb)	Olfm3
3	114318219	114318418	21	Distal Intergenic	Col11a1
3	114049326	114049525	16	Intron (ENSMUST00000123619/ENSMUSG00000027966, intron 1 of 14)	Col11a1
3	114227214	114227413	18	Distal Intergenic	Col11a1
3	89393650	89393859	39	Promoter (<=1kb)	Zbtb7b
3	89418245	89418580	30	Promoter (<=1kb)	Cks1b
3	88716787	88716991	85	Promoter (<=1kb)	Rit1
3	88492486	88492685	62	Promoter (<=1kb)	Lmna
3	88503129	88503455	23	Promoter (<=1kb)	Lmna
3	95818775	95818974	18	Promoter (<=1kb)	Rprd2
3	122306731	122306930	30	Intron (ENSMUST00000196134/ENSMUSG00000028121, intron 1 of 6)	Bcar3
3	122308329	122308535	46	Intron (ENSMUST00000196134/ENSMUSG00000028121, intron 1 of 6)	Bcar3
3	135522261	135522460	13	Promoter (<=1kb)	Manba
3	158738846	158739195	34	Distal Intergenic	Lrrc7
3	155093274	155093473	37	Promoter (<=1kb)	Lrriq3
3	145924017	145924365	37	Promoter (<=1kb)	Bcl10
4	9669104	9669324	48	Promoter (<=1kb)	Asph
4	15958098	15958297	25	Promoter (<=1kb)	Nbn
4	3843584	3843783	15	Distal Intergenic	Rps20
4	6316209	6316408	38	Distal Intergenic	Cyp7a1
4	21888399	21888598	13	Intron (ENSMUST00000029909/ENSMUSG00000028247, intron 1 of 6)	Coq3
3	145163677	145163876	35	Distal Intergenic	Odf2l
4	33031289	33031488	38	Promoter (<=1kb)	Ube2j1
4	28897233	28897432	17	Intron (ENSMUST00000080934/ENSMUSG00000028289, intron 5 of 9)	Epha7
4	48043402	48043601	24	Promoter (1-2kb)	Nr4a3
1	174724140	174724339	17	Intron (ENSMUST00000030039/ENSMUSG00000028354, intron 14 of 17)	Fmn2
1	174754174	174754373	17	Intron (ENSMUST00000030039/ENSMUSG00000028354, intron 15 of 17)	Fmn2
4	57956196	57956617	37	Promoter (<=1kb)	Txn1
4	40143087	40143539	15	Promoter (<=1kb)	Aco1
4	40948203	40948475	50	Promoter (<=1kb)	Bag1
4	55349569	55350062	114	Promoter (<=1kb)	Rad23b
4	43000479	43000684	27	Promoter (<=1kb)	Vcp
4	43119282	43119481	13	Intron (ENSMUST00000126878/ENSMUSG00000028456, intron 1 of 1)	Unc13b
4	102494055	102494581	181	Intron (ENSMUST00000106911/ENSMUSG00000028525, intron 4 of 16)	Pde4b
4	102091582	102091781	17	Intron (ENSMUST00000106911/ENSMUSG00000028525, intron 1 of 16)	Pde4b
4	94603129	94603328	21	Promoter (<=1kb)	Plaa
4	107923516	107923727	37	Promoter (<=1kb)	Cpt2
4	119857645	119857844	17	Intron (ENSMUST00000141605/ENSMUSG00000028634, intron 2 of 3)	Hivep3
4	123904560	123905053	94	Promoter (<=1kb)	Mycbp
4	123412031	123412256	54	Promoter (<=1kb)	Macf1
4	122886041	122886245	41	Promoter (<=1kb)	Cap1
4	136021696	136021942	47	Promoter (<=1kb)	Eloa
4	135856301	135856500	24	Promoter (<=1kb)	Srsf10
4	116807585	116807784	43	Promoter (<=1kb)	Mutyh
4	115621787	115621986	16	Downstream (2-3kb)	Cyp4b1
4	139718023	139718222	16	Distal Intergenic	Tas1r2
4	139310686	139310885	14	Promoter (<=1kb)	Akr7a5
4	138304520	138304719	19	Promoter (<=1kb)	Ddost
4	135353099	135353448	64	Promoter (<=1kb)	Srrm1
4	134468972	134469217	80	Promoter (<=1kb)	Stmn1
4	133241315	133241582	17	Promoter (<=1kb)	Map3k6
4	132922590	132922888	32	Promoter (<=1kb)	Fam76a
4	141147669	141147868	36	Promoter (<=1kb)	Fbxo42
5	5201816	5202015	17	Intron (ENSMUST00000115451/ENSMUSG00000028926, intron 3 of 13)	Cdk14
5	24630186	24630385	14	Distal Intergenic	Smarcd3
4	148802030	148802229	20	Promoter (2-3kb)	Casz1
4	148825432	148825631	15	Intron (ENSMUST00000094464/ENSMUSG00000028977, intron 1 of 15)	Casz1
4	149517949	149518264	77	Promoter (<=1kb)	Ctnnbip1
5	23946991	23947190	17	Intron (ENSMUST00000101513/ENSMUSG00000028995, intron 10 of 10)	Fam126a
5	21819905	21820104	28	Promoter (<=1kb)	Slc26a5
5	26540916	26541115	24	Distal Intergenic	NA
4	155223129	155223568	96	Promoter (<=1kb)	Ski
4	155563738	155563947	43	Promoter (<=1kb)	Nadk
4	155839636	155839835	28	Promoter (<=1kb)	Mxra8
4	155992954	155993153	57	Promoter (<=1kb)	Sdf4
5	35893258	35893516	36	Promoter (<=1kb)	Afap1
5	37238311	37238510	22	Distal Intergenic	Crmp1
5	30888036	30888302	65	Promoter (<=1kb)	Agbl5
5	52833812	52834043	60	Promoter (<=1kb)	Anapc4
5	36581885	36582095	28	Promoter (<=1kb)	Tbc1d14
5	36530492	36530691	32	Promoter (<=1kb)	Tbc1d14
5	86065566	86065840	48	Promoter (<=1kb)	Cenpc1
5	107940581	107940780	18	Intron (ENSMUST00000031198/ENSMUSG00000029270, intron 1 of 4)	Fam69a
5	98756874	98757073	21	Intron (ENSMUST00000080333/ENSMUSG00000057816, intron 4 of 5)	Bmp3
5	112276328	112276883	51	Promoter (<=1kb)	Tpst2
5	92083478	92083922	79	Promoter (<=1kb)	G3bp2
5	124125821	124126020	19	Promoter (<=1kb)	Pitpnm2
5	123749260	123749627	28	Promoter (<=1kb)	Rsrc2
5	129787340	129787539	25	Promoter (<=1kb)	Psph
5	121452353	121452740	109	Promoter (<=1kb)	Tmem116
5	125497135	125497334	35	Intron (ENSMUST00000031445/ENSMUSG00000029482, intron 5 of 17)	Aacs
5	110770609	110770958	83	Promoter (<=1kb)	Ep400
5	110810101	110810354	75	Promoter (<=1kb)	Ulk1
5	115506618	115507054	21	Promoter (<=1kb)	Pxn
5	115119228	115119427	13	Promoter (<=1kb)	Acads
6	14870890	14871089	17	Distal Intergenic	Foxp2
6	14892409	14892608	17	Distal Intergenic	Foxp2
5	114444030	114444229	34	Promoter (<=1kb)	Mmab
5	142502550	142502749	29	Intron (ENSMUST00000063635/ENSMUSG00000029576, intron 5 of 14)	Radil
5	142920844	142921043	67	Distal Intergenic	Actb
5	120504173	120504372	15	Promoter (<=1kb)	Plbd2
5	120612805	120613015	35	Promoter (<=1kb)	Ddx54
5	144042069	144042268	21	Distal Intergenic	Ocm
5	145091585	145091784	14	Intron (ENSMUST00000031625/ENSMUSG00000029621, intron 2 of 9)	Arpc1a
5	146260893	146261455	959	Intron (ENSMUST00000162494/ENSMUSG00000029635, intron 2 of 11)	Cdk8
5	147112203	147112402	28	Distal Intergenic	Polr1d
5	147430008	147430207	30	Promoter (<=1kb)	Pan3
5	147611349	147611732	1394	Intron (ENSMUST00000031653/ENSMUSG00000029648, intron 15 of 29)	Flt1
6	22355892	22356091	19	Promoter (<=1kb)	Fam3c
5	134688656	134689022	67	Promoter (<=1kb)	Limk1
6	24665013	24665307	60	Promoter (<=1kb)	Wasl
5	135962467	135962885	103	Promoter (<=1kb)	Ssc4d
6	6032520	6032719	35	Distal Intergenic	Dync1i1
6	33850503	33850702	17	Intron (ENSMUST00000052266/ENSMUSG00000029763, intron 13 of 17)	Exoc4
6	29768312	29768598	21	Promoter (<=1kb)	Ahcyl2
6	56831952	56832169	34	Promoter (<=1kb)	Fkbp9
6	56714682	56714937	41	Promoter (<=1kb)	Avl9
6	48841127	48841326	17	Promoter (<=1kb)	Tmem176b
6	38551216	38551655	29	Promoter (<=1kb)	Luc7l2
6	37870525	37870816	66	Promoter (<=1kb)	Trim24
6	51470000	51470269	50	Promoter (<=1kb)	Cbx3
6	42349529	42349813	41	Promoter (<=1kb)	Zyx
6	42264647	42265027	38	Promoter (<=1kb)	Casp2
6	66535197	66535396	31	Promoter (<=1kb)	Mad2l1
6	87042673	87042872	52	Promoter (<=1kb)	Gfpt1
6	87009742	87009941	55	Promoter (<=1kb)	Nfu1
6	86396955	86397156	20	Promoter (<=1kb)	Pcyox1
6	86189930	86190129	37	Distal Intergenic	Tgfa
6	85451312	85451550	42	Promoter (<=1kb)	Cct7
6	83914210	83914453	62	Promoter (<=1kb)	Zfp638
6	87457806	87458171	91	Downstream (<1kb)	Arhgap25
6	87887669	87887876	42	Promoter (<=1kb)	Copg1
6	97205550	97205870	81	Promoter (<=1kb)	Uba3
6	88841945	88842469	49	Promoter (<=1kb)	Abtb1
6	88841945	88842469	77	Promoter (<=1kb)	Abtb1
6	91515754	91515989	74	Promoter (<=1kb)	Xpc
6	124930931	124931325	30	Promoter (<=1kb)	Mlf2
6	116135496	116135695	14	Promoter (<=1kb)	Tmcc1
6	134570141	134570340	37	Distal Intergenic	Lrp6
6	136134547	136134746	24	Intron (ENSMUST00000053880/ENSMUSG00000030209, intron 2 of 13)	Grin2b
6	136644777	136644976	17	Intron (ENSMUST00000032336/ENSMUSG00000030214, intron 2 of 10)	Plbd1
6	141541034	141541233	17	Intron (ENSMUST00000204998/ENSMUSG00000030235, intron 4 of 13)	Slco1c1
6	113326931	113327237	15	Promoter (<=1kb)	Ogg1
6	143166808	143167253	30	Promoter (<=1kb)	Etnk1
6	146113191	146113390	26	Intron (ENSMUST00000079573/ENSMUSG00000030287, intron 54 of 55)	Itpr2
6	148467485	148467684	26	Distal Intergenic	Tmtc1
6	114341645	114342169	44	Distal Intergenic	Slc6a1
6	114341645	114342169	29	Distal Intergenic	Slc6a1
6	114553109	114553308	39	Distal Intergenic	Atg7
6	114861249	114861528	38	3' UTR	Vgll4
7	65644779	65645168	22	Promoter (<=1kb)	Tarsl2
7	80708237	80708436	44	Distal Intergenic	Crtc3
7	80535016	80535297	78	Promoter (<=1kb)	Blm
7	80340205	80340404	28	Promoter (<=1kb)	Unc45a
7	80803178	80803434	28	Promoter (<=1kb)	Iqgap1
7	80786753	80787016	48	Intron (ENSMUST00000167377/ENSMUSG00000030536, intron 2 of 37)	Iqgap1
7	82252907	82253106	20	Intron (ENSMUST00000179318/ENSMUSG00000030638, intron 1 of 8)	Sh3gl3
7	118243497	118243994	35	Promoter (<=1kb)	Smg1
7	114615957	114616156	16	Distal Intergenic	Calca
7	126928740	126928939	51	Promoter (<=1kb)	Kctd13
7	100371832	100372327	41	Promoter (<=1kb)	Ppme1
7	126428643	126428986	30	Promoter (<=1kb)	Rabep2
7	98702937	98703136	16	Promoter (<=1kb)	Thap12
7	123370130	123370382	22	Promoter (<=1kb)	Arhgap17
7	127967118	127967352	65	Promoter (<=1kb)	Fus
7	101905785	101905984	64	Promoter (<=1kb)	Lamtor1
7	130519435	130519793	28	Promoter (<=1kb)	Ate1
7	119896066	119896319	28	Promoter (<=1kb)	Lyrm1
7	133049451	133049650	13	Intron (ENSMUST00000124096/ENSMUSG00000030849, intron 2 of 6)	Ctbp2
7	118855536	118855735	20	Promoter (<=1kb)	Knop1
X	12588107	12588306	21	Promoter (<=1kb)	Atp6ap2
7	108934584	108934783	34	Promoter (<=1kb)	Eif3f
7	137437467	137437666	41	Promoter (<=1kb)	Glrx3
X	7841007	7841321	24	Promoter (<=1kb)	Otud5
X	134150067	134150321	78	3' UTR	Xkrx
X	134600746	134600945	16	Promoter (<=1kb)	Gla
X	143482906	143483209	1481	Distal Intergenic	Pak3
X	164419849	164420048	30	Promoter (<=1kb)	Piga
X	74084982	74085181	34	Promoter (<=1kb)	Mecp2
X	136741495	136741705	36	Promoter (<=1kb)	Morf4l2
8	13105349	13105813	50	Promoter (<=1kb)	Cul4a
8	13677601	13677800	44	Promoter (<=1kb)	Rasa3
8	27384604	27384803	13	Intron (ENSMUST00000060943/ENSMUSG00000031492, intron 1 of 5)	Chrnb3
8	3754386	3754585	36	Distal Intergenic	Cd209a
8	34108255	34108621	19	Promoter (<=1kb)	Dctn6
8	36823138	36823337	17	Intron (ENSMUST00000163663/ENSMUSG00000031523, intron 4 of 17)	Dlc1
8	23237643	23237857	51	Promoter (<=1kb)	Gins4
8	25017035	25017334	81	Promoter (<=1kb)	Tm2d2
8	25066897	25067155	92	Intron (ENSMUST00000064883/ENSMUSG00000031557, intron 3 of 11)	Plekha2
8	48560778	48560977	21	Intron (ENSMUST00000033965/ENSMUSG00000031561, intron 2 of 28)	Tenm3
8	41436430	41436629	17	Distal Intergenic	Frg1
8	40285684	40285883	17	Promoter (1-2kb)	Fgf20
8	64733605	64733869	33	Promoter (<=1kb)	Msmo1
8	76901373	76901572	50	Promoter (<=1kb)	Nr3c2
8	74855638	74855837	27	Distal Intergenic	Isx
8	46551883	46552082	18	Promoter (<=1kb)	Cenpu
8	91104505	91104793	15	Promoter (1-2kb)	Rbl2
6	70844191	70844536	30	Promoter (<=1kb)	Eif2ak3
8	80739498	80739726	24	Promoter (<=1kb)	Smarca5
8	109663266	109663465	28	Intron (ENSMUST00000057344/ENSMUSG00000048827, intron 26 of 31)	Ist1
8	109772679	109772878	35	Distal Intergenic	Ap1g1
8	109885726	109885925	42	Intron (ENSMUST00000154262/ENSMUSG00000031732, intron 2 of 3)	Phlpp2
8	93947257	93947456	15	Promoter (2-3kb)	Gnao1
8	94601679	94601878	30	Promoter (<=1kb)	Fam192a
8	120668093	120668292	28	Promoter (<=1kb)	Cox4i1
8	120589047	120589529	148	Promoter (<=1kb)	Gins2
8	70673079	70673317	40	Promoter (<=1kb)	Lsm4
8	69832445	69832720	33	Promoter (<=1kb)	Pbx4
8	69866844	69867043	27	Promoter (<=1kb)	Pbx4
8	106337996	106338337	37	Promoter (<=1kb)	Smpd3
8	106415214	106415413	45	Promoter (<=1kb)	Zfp90
8	107031201	107031400	35	Promoter (<=1kb)	Vps4a
9	13826811	13827731	39	Promoter (<=1kb)	Cep57
9	14988720	14988919	54	Distal Intergenic	Panx1
8	123859411	123859630	60	Promoter (<=1kb)	Ccsap
8	124644017	124644217	26	Intron (ENSMUST00000034464/ENSMUSG00000031983, intron 2 of 3)	2310022B05Rik
9	7851138	7851337	28	Exon (ENSMUST00000013949/ENSMUSG00000032000, exon 7 of 9)	Birc3
9	7858044	7858243	36	Promoter (2-3kb)	Birc3
9	44066801	44067022	36	Promoter (<=1kb)	Usp2
9	50833499	50833698	34	Promoter (1-2kb)	Alg9
9	44396801	44397039	43	Promoter (<=1kb)	Slc37a4
9	37207986	37208533	40	Promoter (<=1kb)	Tmem218
9	21546358	21546732	87	Promoter (<=1kb)	Carm1
9	21615822	21616144	60	Promoter (<=1kb)	Smarca4
9	21724191	21724406	70	Promoter (<=1kb)	Ldlr
9	21852569	21852868	34	Promoter (<=1kb)	Dock6
9	21804351	21804587	39	Promoter (<=1kb)	Dock6
9	71030840	71031181	20	Distal Intergenic	Lipc
9	70988452	70988756	54	Distal Intergenic	Lipc
9	70542607	70542870	81	Promoter (<=1kb)	Sltm
9	69384967	69385166	19	3' UTR	Ice2
9	62122580	62122921	17	Promoter (<=1kb)	Glce
9	82990353	82990552	40	Distal Intergenic	Phip
9	83559127	83559338	80	Intron (ENSMUST00000188241/ENSMUSG00000032261, intron 1 of 3)	Sh3bgrl2
9	48985005	48985407	22	Promoter (<=1kb)	Usp28
9	48911562	48911761	15	Promoter (<=1kb)	Htr3a
9	58253484	58253683	20	Promoter (<=1kb)	Stoml1
9	58582207	58582430	77	Promoter (<=1kb)	Nptn
9	66795344	66796067	154	Promoter (<=1kb)	Aph1b
9	65141775	65141974	26	Promoter (<=1kb)	Igdcc3
9	63399137	63399480	28	Promoter (<=1kb)	2300009A05Rik
9	62980861	62981087	82	Promoter (<=1kb)	Pias1
9	96364354	96364631	57	Promoter (<=1kb)	Atp1b3
9	114752788	114753006	31	Distal Intergenic	Cmtm6
9	114677249	114677448	31	Distal Intergenic	Dync1li1
9	115299471	115299670	34	Intron (ENSMUST00000035010/ENSMUSG00000032437, intron 1 of 15)	Stt3b
9	98563478	98563764	48	Promoter (<=1kb)	Copb2
15	59648087	59648286	48	Promoter (<=1kb)	Trib1
15	59648430	59648649	38	Promoter (<=1kb)	Trib1
9	111717299	111717498	28	Distal Intergenic	Stac
9	119341056	119341505	50	Promoter (<=1kb)	Myd88
9	120143484	120143683	48	Distal Intergenic	Mobp
9	120127397	120127596	26	Promoter (<=1kb)	Rpsa
9	121718914	121719199	67	Promoter (<=1kb)	Nktr
9	122351738	122351937	29	Promoter (<=1kb)	Abhd5
9	104002272	104002801	54	Promoter (<=1kb)	Nphp3
9	105428207	105428406	17	Intron (ENSMUST00000177293/ENSMUSG00000032570, intron 14 of 23)	Atp2c1
9	107872789	107872989	35	Promoter (<=1kb)	Rbm6
9	108002464	108002663	32	Promoter (<=1kb)	Ip6k1
9	108284617	108284816	34	Distal Intergenic	Nicn1
7	126503391	126503740	72	Promoter (<=1kb)	Atxn2l
7	126502353	126502552	59	Promoter (<=1kb)	Atxn2l
18	56925542	56925759	46	Promoter (<=1kb)	2021-03-03
1	152045603	152045889	64	Intron (ENSMUST00000187603/ENSMUSG00000032666, intron 1 of 6)	1700025G04Rik
1	152022145	152022344	17	Intron (ENSMUST00000187603/ENSMUSG00000032666, intron 1 of 6)	1700025G04Rik
18	65430688	65430905	17	Promoter (<=1kb)	Malt1
5	120588601	120588800	23	Promoter (<=1kb)	Tpcn1
7	125707637	125707901	55	Promoter (<=1kb)	D430042O09Rik
13	111489979	111490289	124	Promoter (<=1kb)	Gpbp1
10	78574863	78575062	46	Promoter (<=1kb)	Ilvbl
17	67741282	67741652	911	Intron (ENSMUST00000035471/ENSMUSG00000032796, intron 5 of 62)	Lama1
9	103365722	103365964	14	Promoter (<=1kb)	Cdv3
8	123318480	123318723	55	Promoter (<=1kb)	Fanca
3	127026979	127027178	45	Promoter (2-3kb)	Ank2
6	4923730	4924261	615	Intron (ENSMUST00000175889/ENSMUSG00000032827, intron 2 of 15)	Ppp1r9a
13	107750771	107750970	17	Promoter (2-3kb)	NA
13	107890205	107890520	53	Promoter (<=1kb)	NA
17	24549832	24550156	147	Promoter (<=1kb)	Pkd1
9	87021863	87022062	24	Promoter (<=1kb)	Cyb5r4
11	68930758	68930957	34	Distal Intergenic	Odf4
17	89071770	89071969	17	Intron (ENSMUST00000035701/ENSMUSG00000032937, intron 2 of 9)	Fshr
16	48993987	48994191	66	Promoter (<=1kb)	Cip2a
9	53536807	53537050	23	Promoter (<=1kb)	Npat
15	79062835	79063034	32	Promoter (<=1kb)	Ankrd54
15	78947726	78947947	37	Promoter (<=1kb)	Triobp
14	99070668	99070867	16	Intron (ENSMUST00000022656/ENSMUSG00000022070, intron 10 of 11)	Dis3
16	45691255	45691454	21	Promoter (1-2kb)	Tmprss7
19	23500899	23501098	15	Distal Intergenic	Mamdc2
3	100922043	100922360	23	Promoter (<=1kb)	Trim45
17	66799386	66799600	160	Intron (ENSMUST00000037974/ENSMUSG00000033278, intron 19 of 32)	Ptprm
18	46525755	46526376	44	Promoter (<=1kb)	Fem1c
18	46525755	46526376	75	Promoter (<=1kb)	Fem1c
18	80527461	80527660	22	Distal Intergenic	Ctdp1
4	118179914	118180231	66	Promoter (<=1kb)	Kdm4a
3	117676347	117676546	17	Intron (ENSMUST00000039564/ENSMUSG00000033342, intron 5 of 5)	Plppr5
9	95306415	95306614	28	Distal Intergenic	Chst2
15	94543266	94543585	25	Promoter (<=1kb)	Pus7l
2	121955829	121956028	35	Promoter (<=1kb)	Ctdspl2
10	75517251	75517450	37	Promoter (<=1kb)	Gucd1
19	60655844	60656043	15	Distal Intergenic	Cacul1
10	75211894	75212093	39	Promoter (<=1kb)	Specc1l
15	77306898	77307153	61	Promoter (<=1kb)	Rbfox2
1	4857532	4857731	15	Promoter (<=1kb)	Tcea1
11	118290201	118290573	27	Promoter (<=1kb)	Usp36
1	93478287	93478486	38	Promoter (<=1kb)	Hdlbp
12	86947124	86947470	28	Promoter (<=1kb)	Cipc
11	5170230	5170440	39	Distal Intergenic	Emid1
11	103953725	103953924	22	Promoter (<=1kb)	Nsf
16	36875104	36875303	21	Promoter (<=1kb)	Golgb1
6	113076342	113077424	40	Promoter (<=1kb)	Setd5
6	113076342	113077424	50	Promoter (<=1kb)	Setd5
2	119208717	119208916	29	Promoter (<=1kb)	Dnajc17
3	69045205	69045404	19	Promoter (<=1kb)	Trim59
18	61211428	61211684	20	Promoter (<=1kb)	Slc26a2
14	67715703	67716166	86	Promoter (<=1kb)	Kctd9
11	116087505	116087704	37	Promoter (<=1kb)	Wbp2
9	44234102	44234310	19	Promoter (<=1kb)	Cbl
11	4253297	4253882	24	Distal Intergenic	Lif
12	75239359	75239558	38	Distal Intergenic	Kcnh5
10	84696361	84696560	68	Intron (ENSMUST00000077175/ENSMUSG00000034453, intron 21 of 27)	Polr3b
18	53176196	53176395	43	Promoter (<=1kb)	Snx2
14	65343773	65343973	35	Distal Intergenic	Zfp395
9	119732614	119732813	28	Distal Intergenic	Scn10a
7	6498258	6498457	17	Promoter (1-2kb)	Olfr1347
9	75081885	75082084	48	Intron (ENSMUST00000149823/ENSMUSG00000034593, intron 1 of 1)	Myo5a
10	122860366	122860565	17	Intron (ENSMUST00000162853/ENSMUSG00000034613, intron 5 of 5)	Ppm1h
11	3332288	3332661	18	Promoter (<=1kb)	Pik3ip1
10	122097246	122097461	63	Promoter (<=1kb)	Tmem5
11	102556094	102556444	53	Promoter (<=1kb)	Gpatch8
4	108301051	108301267	20	Promoter (<=1kb)	Zyg11b
11	102467128	102467329	71	Promoter (<=1kb)	Itga2b
10	121626364	121626563	43	Promoter (<=1kb)	Xpot
11	114818698	114818897	30	Distal Intergenic	Gpr142
17	88529853	88530098	32	Promoter (<=1kb)	Ppp1r21
6	83794862	83795233	51	Promoter (<=1kb)	Nagk
13	103118102	103118301	39	Intron (ENSMUST00000166726/ENSMUSG00000034751, intron 3 of 26)	Mast4
11	102245105	102245315	25	Distal Intergenic	BC030867
10	81545132	81545485	26	Promoter (<=1kb)	Gna11
4	107300878	107301208	19	Intron (ENSMUST00000082426/ENSMUSG00000034785, intron 1 of 3)	Dio1
12	69653968	69654398	829	Intron (ENSMUST00000035773/ENSMUSG00000034801, intron 2 of 22)	Sos2
8	71611002	71611201	41	Promoter (<=1kb)	Colgalt1
10	81320636	81320860	19	Promoter (<=1kb)	Cactin
13	54693816	54694241	87	Promoter (<=1kb)	Rnf44
11	101732834	101733033	30	Promoter (<=1kb)	Dhx8
10	81233029	81233394	13	Promoter (<=1kb)	Zfr2
7	121945082	121945281	15	Intron (ENSMUST00000205438/ENSMUSG00000034951, intron 9 of 16)	Cog7
9	86549401	86549600	33	Promoter (<=1kb)	Dopey1
10	81182592	81182830	27	Promoter (<=1kb)	Dapk3
5	91572730	91572929	28	Intron (ENSMUST00000040576/ENSMUSG00000034981, intron 1 of 3)	Parm1
17	88433731	88433930	14	Distal Intergenic	Foxn2
9	105374973	105375172	17	Intron (ENSMUST00000038648/ENSMUSG00000035032, intron 2 of 15)	Nek11
16	58408272	58408571	33	Promoter (<=1kb)	Dcbld2
12	52503836	52504035	37	Promoter (<=1kb)	Arhgap5
6	97806816	97807015	16	Promoter (<=1kb)	Mitf
14	62761065	62761376	60	Promoter (<=1kb)	Ints6
12	51947470	51947669	28	Promoter (<=1kb)	Heatr5a
10	89329208	89329407	17	Intron (ENSMUST00000182419/ENSMUSG00000035189, intron 1 of 10)	Ano4
9	123461747	123462253	292	3' UTR	Lars2
4	101647177	101647588	65	Promoter (<=1kb)	Leprot
10	80826297	80826610	34	Promoter (<=1kb)	Oaz1
13	59823021	59823220	17	Promoter (<=1kb)	Tut7
2	163675274	163675473	19	Intron (ENSMUST00000147385/ENSMUSG00000035268, intron 1 of 2)	Pkig
7	99381195	99381609	99	Promoter (<=1kb)	Gdpd5
7	99141053	99141443	78	Promoter (<=1kb)	Uvrag
19	3708227	3708426	28	Promoter (<=1kb)	1810055G02Rik
2	163419444	163419807	33	Promoter (<=1kb)	Oser1
7	98656291	98656813	25	Promoter (<=1kb)	Emsy
14	59200987	59201186	31	Promoter (<=1kb)	Rcbtb1
10	80399394	80399830	117	Promoter (<=1kb)	Mbd3
10	80398867	80399105	57	Promoter (<=1kb)	Mbd3
10	80329850	80330253	98	Promoter (<=1kb)	Reep6
11	100319704	100320053	26	Promoter (<=1kb)	Eif1
7	4136982	4137482	30	Promoter (<=1kb)	Leng8
8	70761014	70761213	29	Promoter (<=1kb)	Mpv17l2
8	123042236	123042716	52	Promoter (<=1kb)	Ankrd11
7	3644808	3645281	44	Promoter (<=1kb)	Cnot3
4	44300891	44301090	28	Promoter (<=1kb)	Melk
12	34019567	34019766	34	Distal Intergenic	Twist1
2	28394134	28394333	26	Distal Intergenic	Ppp1r26
19	7217604	7217814	28	Promoter (<=1kb)	Cox8a
12	31669712	31669911	17	Exon (ENSMUST00000036862/ENSMUSG00000035933, exon 4 of 23)	Cog5
12	40223273	40223472	33	Promoter (<=1kb)	NA
10	105841194	105841435	62	Promoter (<=1kb)	Mettl25
2	52824849	52825048	16	Distal Intergenic	Fmnl2
5	72914126	72914363	56	Promoter (<=1kb)	Slain2
12	38011200	38011399	44	Intron (ENSMUST00000221176/ENSMUSG00000036095, intron 2 of 9)	Dgkb
1	127939575	127939774	13	Promoter (1-2kb)	Rab3gap1
8	69996201	69996768	36	Promoter (<=1kb)	Gatad2a
15	93275206	93275405	47	Promoter (<=1kb)	Gxylt1
18	15193504	15193703	17	Distal Intergenic	Kctd1
9	22411662	22411861	43	Promoter (<=1kb)	9530077C05Rik
17	46890396	46890606	14	Promoter (<=1kb)	Tbcc
19	44582791	44583005	44	Distal Intergenic	Hif1an
3	57735570	57735917	30	Promoter (<=1kb)	Rnf13
12	16747734	16748000	477	Intron (ENSMUST00000048064/ENSMUSG00000036523, intron 1 of 32)	Greb1
18	38935587	38935786	24	Intron (ENSMUST00000148850/ENSMUSG00000036452, intron 2 of 5)	Fgf1
3	54807681	54807944	24	Promoter (<=1kb)	Rfxap
8	88755271	88755470	25	Distal Intergenic	Cyld
18	14702139	14702338	27	Distal Intergenic	Psma8
3	146926414	146926613	57	Intron (ENSMUST00000038090/ENSMUSG00000036745, intron 10 of 14)	Ttll7
1	84523830	84524029	40	Intron (ENSMUST00000049126/ENSMUSG00000036766, intron 5 of 12)	Dner
1	124129708	124129907	17	Distal Intergenic	Dpp10
2	24975014	24975213	24	Promoter (<=1kb)	Mrpl41
X	48513470	48513725	50	Promoter (<=1kb)	Aifm1
15	102136242	102136441	42	Promoter (<=1kb)	Spryd3
8	79294835	79295096	21	Promoter (<=1kb)	Mmaa
3	144720283	144720482	13	Promoter (<=1kb)	Sh3glb1
3	144570135	144570388	70	Promoter (<=1kb)	Selenof
17	87107087	87107359	41	Promoter (<=1kb)	Socs5
15	58616255	58616554	39	Intron (ENSMUST00000161028/ENSMUSG00000037106, intron 22 of 40)	Fer1l6
15	58514763	58514962	30	Intron (ENSMUST00000161028/ENSMUSG00000037106, intron 1 of 40)	Fer1l6
2	146150593	146150792	28	Promoter (1-2kb)	Cfap61
5	34369559	34369827	28	Promoter (<=1kb)	Fam193a
8	26174318	26174517	14	Distal Intergenic	Thap1
18	35562568	35562790	83	Promoter (<=1kb)	Matr3
4	135272748	135273095	114	Promoter (<=1kb)	Clic4
9	100643219	100643614	37	Promoter (<=1kb)	Stag1
7	28981875	28982074	31	Promoter (<=1kb)	Map4k1
5	137152162	137152467	33	Promoter (2-3kb)	Muc3
8	105827231	105827470	61	Promoter (<=1kb)	Ranbp10
18	49852869	49853068	40	Intron (ENSMUST00000180611/ENSMUSG00000037416, intron 7 of 42)	Dmxl1
9	14380921	14381120	21	Promoter (<=1kb)	Endod1
4	134186985	134187283	39	Promoter (<=1kb)	Cep85
15	38519302	38519637	25	Promoter (<=1kb)	Azin1
12	113156092	113156291	48	Promoter (<=1kb)	Tedc1
7	144499156	144499355	30	Promoter (1-2kb)	Ppfia1
11	54522548	54522998	30	Promoter (<=1kb)	Rapgef6
11	94210242	94210445	54	Promoter (1-2kb)	Tob1
11	94211153	94211359	62	Promoter (<=1kb)	Tob1
5	81359920	81360119	24	Intron (ENSMUST00000147226/ENSMUSG00000037605, intron 5 of 5)	Adgrl3
10	20312279	20312605	41	Promoter (<=1kb)	Bclaf1
6	72216743	72217144	36	Intron (ENSMUST00000206425/ENSMUSG00000037621, intron 3 of 3)	Atoh8
3	31136356	31136555	17	Distal Intergenic	Cldn11
5	67773547	67773746	24	Intron (ENSMUST00000135930/ENSMUSG00000037685, intron 9 of 35)	Atp8a1
9	78481727	78482078	25	Promoter (<=1kb)	Eef1a1
4	132732405	132732604	26	Promoter (<=1kb)	Xkr8
11	77982408	77982768	28	Promoter (<=1kb)	Phf12
14	40966952	40967395	24	Promoter (<=1kb)	Tspan14
5	65199484	65199734	72	Promoter (<=1kb)	Wdr19
2	129603637	129603836	29	Intron (ENSMUST00000127751/ENSMUSG00000037902, intron 2 of 3)	Sirpa
5	65045115	65045314	17	Distal Intergenic	Tmem156
19	4012427	4012876	67	Promoter (<=1kb)	Ndufv1
8	81756847	81757046	28	Intron (ENSMUST00000213285/ENSMUSG00000037940, intron 6 of 24)	Inpp4b
9	122294454	122294732	50	Promoter (<=1kb)	Ano10
8	109565680	109565890	43	Promoter (<=1kb)	Dhx38
4	86874203	86874402	22	Promoter (<=1kb)	Acer2
4	86780980	86781179	17	Intron (ENSMUST00000045512/ENSMUSG00000038024, intron 4 of 25)	Dennd4c
4	86748581	86748780	32	Promoter (<=1kb)	Dennd4c
10	58294447	58294646	28	Intron (ENSMUST00000057659/ENSMUSG00000038039, intron 19 of 22)	Gcc2
13	48625397	48625702	71	Promoter (<=1kb)	Ptpdc1
18	60480900	60481153	22	Intron (ENSMUST00000042710/ENSMUSG00000038059, intron 1 of 1)	Smim3
5	124425708	124426074	20	Promoter (<=1kb)	Sbno1
10	56223610	56223809	22	Intron (ENSMUST00000099739/ENSMUSG00000038122, intron 2 of 32)	Tbc1d32
5	124327888	124328133	54	Promoter (<=1kb)	Mphosph9
8	47253607	47253806	24	Intron (ENSMUST00000079195/ENSMUSG00000038143, intron 1 of 3)	Stox2
11	75510673	75510946	40	Promoter (<=1kb)	Rilp
11	75462167	75462366	19	Promoter (<=1kb)	Tlcd2
7	112225693	112226046	29	Promoter (<=1kb)	Mical2
7	112299605	112299853	22	Intron (ENSMUST00000050149/ENSMUSG00000038244, intron 3 of 19)	Mical2
11	75178957	75179232	34	Promoter (<=1kb)	Ovca2
10	42586409	42586608	51	Promoter (2-3kb)	Ostm1
10	42478376	42478676	28	Promoter (<=1kb)	Afg1l
2	155658873	155659072	45	Intron (ENSMUST00000041059/ENSMUSG00000038324, intron 6 of 18)	Trpc4ap
5	123394368	123394738	77	Promoter (<=1kb)	Mlxip
X	162829298	162829654	21	Promoter (<=1kb)	Txlng
7	45017682	45017881	23	Promoter (<=1kb)	Rras
8	13785843	13786042	41	Promoter (<=1kb)	Upf3a
9	121857974	121858271	19	Promoter (<=1kb)	Higd1a
18	34860443	34861075	72	Promoter (<=1kb)	Egr1
18	34887235	34887561	15	Distal Intergenic	Egr1
18	34860443	34861075	63	Promoter (<=1kb)	Egr1
18	34859866	34860112	50	Promoter (<=1kb)	Egr1
7	83891967	83892228	68	Promoter (<=1kb)	Mesd
13	44869472	44870067	37	Intron (ENSMUST00000173704/ENSMUSG00000038518, intron 4 of 18)	Jarid2
13	44730749	44730948	19	Promoter (<=1kb)	Jarid2
13	44869472	44870067	305	Intron (ENSMUST00000173704/ENSMUSG00000038518, intron 4 of 18)	Jarid2
5	21645694	21646027	45	Promoter (<=1kb)	Armc10
6	38433447	38433785	45	Promoter (<=1kb)	Ubn2
17	74057732	74057931	16	Intron (ENSMUST00000232749/ENSMUSG00000117038, intron 3 of 3)	Srd5a2
1	182792790	182793020	39	Intron (ENSMUST00000155229/ENSMUSG00000038576, intron 2 of 3)	Susd4
3	95625160	95625359	32	Promoter (<=1kb)	Ensa
3	95624751	95624959	60	Promoter (<=1kb)	Ensa
7	44548680	44549105	36	Promoter (<=1kb)	Pold1
6	37442174	37442476	53	Promoter (<=1kb)	Creb3l2
6	37431292	37431675	33	Intron (ENSMUST00000041093/ENSMUSG00000038648, intron 1 of 11)	Creb3l2
19	29562542	29562741	33	3' UTR	Ric1
19	29522134	29522333	42	Promoter (<=1kb)	Ric1
6	37101150	37101349	15	Intron (ENSMUST00000101532/ENSMUSG00000038665, intron 3 of 33)	Dgki
2	34406791	34407304	39	Promoter (<=1kb)	Mapkap1
1	111864744	111864982	26	Promoter (<=1kb)	Dsel
2	34372708	34372939	28	Promoter (<=1kb)	Pbx3
9	20878301	20878500	36	Promoter (1-2kb)	Angptl6
10	50592789	50592988	16	Promoter (<=1kb)	Ascc3
4	56829682	56829881	33	Promoter (<=1kb)	Ctnnal1
2	142653510	142653709	13	Intron (ENSMUST00000230763/ENSMUSG00000038844, intron 25 of 26)	Kif16b
2	180920984	180921183	31	Promoter (<=1kb)	Ythdf1
2	33130557	33131478	156	Promoter (<=1kb)	Garnl3
2	33130557	33131478	138	Promoter (<=1kb)	Garnl3
1	105990193	105990437	45	Promoter (<=1kb)	Zcchc2
11	95309579	95309803	25	Promoter (<=1kb)	Kat7
7	80294168	80294442	83	Promoter (<=1kb)	Prc1
2	180257143	180257342	43	Promoter (<=1kb)	Rps21
2	32775453	32775843	44	Promoter (<=1kb)	Ttc16
2	180171358	180171557	13	Promoter (<=1kb)	Adrm1
9	35210928	35211127	39	Promoter (<=1kb)	Foxred1
11	94548957	94549412	115	Promoter (<=1kb)	Rsad1
2	179424167	179424366	17	Distal Intergenic	NA
19	5388688	5388887	51	Promoter (<=1kb)	Sart1
2	178528375	178528574	37	Distal Intergenic	Cdh26
2	32535123	32535373	26	Promoter (<=1kb)	Fam102a
5	53583687	53583968	73	Intron (ENSMUST00000201991/ENSMUSG00000039191, intron 2 of 6)	Rbpj
2	32342618	32343225	29	Intron (ENSMUST00000113352/ENSMUSG00000026825, intron 1 of 21)	Ciz1
13	13954444	13954671	29	Promoter (<=1kb)	B3galnt2
11	121421085	121421443	33	Promoter (<=1kb)	Fn3krp
2	32137986	32138266	34	Distal Intergenic	Prrc2b
4	70623579	70623778	34	Distal Intergenic	Megf9
4	70731036	70731235	17	Distal Intergenic	Megf9
4	70378092	70378354	147	Intron (ENSMUST00000144099/ENSMUSG00000039298, intron 4 of 36)	Cdk5rap2
4	70155534	70155737	53	Distal Intergenic	Cdk5rap2
14	20734475	20734674	25	Promoter (<=1kb)	Ndst2
1	185203911	185204110	29	Promoter (<=1kb)	Rab3gap2
1	72813521	72813720	13	Distal Intergenic	Igfbp2
1	184034184	184034447	28	Promoter (<=1kb)	Dusp10
4	154377339	154377538	16	Intron (ENSMUST00000030902/ENSMUSG00000039410, intron 3 of 16)	Prdm16
17	78835355	78835582	28	Promoter (<=1kb)	Heatr5b
16	93832023	93832377	79	Promoter (<=1kb)	Morc3
5	142721267	142721466	16	Exon (ENSMUST00000058418/ENSMUSG00000050822, exon 11 of 11)	Tnrc18
18	6626740	6626939	16	Intron (ENSMUST00000044829/ENSMUSG00000039540, intron 6 of 9)	4921524L21Rik
5	36456991	36457304	34	Intron (ENSMUST00000149687/ENSMUSG00000039563, intron 1 of 2)	NA
9	59751293	59751510	64	Promoter (<=1kb)	Myo9a
9	59750629	59750987	114	Promoter (<=1kb)	Myo9a
9	116693585	116693784	25	Intron (ENSMUST00000111773/ENSMUSG00000039607, intron 8 of 14)	Rbms3
17	25832973	25833177	70	Promoter (<=1kb)	Stub1
2	166713744	166713987	46	Promoter (<=1kb)	Prex1
8	36271942	36272141	17	Distal Intergenic	Lonrf1
4	152297030	152297353	89	Promoter (<=1kb)	Icmt
16	92281959	92282235	45	Distal Intergenic	Kcne2
3	122984027	122984226	28	Promoter (<=1kb)	Usp53
3	14487296	14487495	17	Intron (ENSMUST00000037321/ENSMUSG00000039710, intron 1 of 3)	Slc7a12
3	13772280	13772479	17	Intron (ENSMUST00000191806/ENSMUSG00000039717, intron 2 of 2)	Ralyl
11	120232592	120232791	33	Promoter (<=1kb)	Bahcc1
17	72836586	72836806	18	Promoter (<=1kb)	Ypel5
5	136116584	136116843	24	Promoter (<=1kb)	Polr2j
3	121967685	121967884	50	Promoter (<=1kb)	Arhgap29
4	150644937	150645226	222	Promoter (<=1kb)	Slc45a1
8	18590373	18590572	22	Distal Intergenic	Mcph1
3	121291667	121292107	23	Promoter (<=1kb)	Alg14
2	135988512	135988875	220	Promoter (<=1kb)	Plcb4
9	108263859	108264058	17	Promoter (<=1kb)	Dag1
5	135545196	135545576	78	Promoter (<=1kb)	Hip1
5	20882099	20882530	38	Promoter (<=1kb)	Phtf2
7	133637351	133637724	31	Promoter (<=1kb)	Edrf1
5	19252199	19252398	28	Intron (ENSMUST00000197354/ENSMUSG00000040003, intron 1 of 21)	Magi2
14	57423961	57424160	51	Promoter (<=1kb)	Ift88
X	16755973	16756172	17	Intron (ENSMUST00000040820/ENSMUSG00000040147, intron 3 of 14)	Maob
11	73177041	73177240	27	Promoter (<=1kb)	Tax1bp3
3	9450648	9450847	14	Intron (ENSMUST00000041124/ENSMUSG00000040209, intron 5 of 8)	Zfp704
8	123518697	123518896	22	Promoter (<=1kb)	Gas8
6	146577730	146577929	41	Promoter (<=1kb)	Fgfr1op2
6	146577355	146577554	41	Promoter (<=1kb)	Fgfr1op2
17	49513298	49513497	14	Intron (ENSMUST00000224954/ENSMUSG00000040260, intron 1 of 23)	Daam2
3	8923436	8923635	20	Promoter (<=1kb)	Mrps28
1	161876637	161876882	41	Promoter (<=1kb)	Suco
11	46693997	46694333	107	Intron (ENSMUST00000109225/ENSMUSG00000040413, intron 1 of 8)	Timd2
19	43675149	43675489	24	Promoter (<=1kb)	Slc25a28
15	23015327	23015526	17	Intron (ENSMUST00000163361/ENSMUSG00000040420, intron 1 of 6)	Cdh18
4	14826412	14826611	27	Promoter (<=1kb)	Otud6b
9	21936838	21937043	21	Promoter (<=1kb)	Plppr2
5	134905129	134905328	23	Promoter (1-2kb)	Tmem270
4	142235763	142235962	16	Intron (ENSMUST00000036476/ENSMUSG00000040606, intron 1 of 7)	Kazn
9	106691741	106691940	17	Promoter (1-2kb)	Rad54l2
7	25755128	25755449	38	Promoter (<=1kb)	Hnrnpul1
11	32205261	32205476	53	Promoter (<=1kb)	Snrnp25
4	141139699	141139898	33	Promoter (<=1kb)	Szrd1
1	165236936	165237206	46	Promoter (<=1kb)	Tiprl
4	141060562	141060940	85	Promoter (<=1kb)	Crocc
19	45649983	45650285	37	Intron (ENSMUST00000046869/ENSMUSG00000040913, intron 1 of 8)	Fbxw4
19	28020439	28020638	15	Distal Intergenic	Rfx3
9	121268251	121268450	17	Intron (ENSMUST00000171923/ENSMUSG00000040936, intron 2 of 36)	Ulk4
X	159610887	159611086	17	Distal Intergenic	Sh3kbp1
13	20236262	20236461	46	Intron (ENSMUST00000181429/ENSMUSG00000041112, intron 4 of 6)	Elmo1
11	6444135	6444719	23	Promoter (<=1kb)	H2afv
4	16163519	16163729	29	Promoter (<=1kb)	Ripk2
4	16013701	16013998	46	Promoter (<=1kb)	Osgin2
11	6388961	6389400	55	Promoter (<=1kb)	Zmiz2
17	25727467	25727739	78	Promoter (<=1kb)	Rpusd1
18	6135897	6136302	30	Promoter (<=1kb)	Arhgap12
X	151520569	151520768	28	Promoter (<=1kb)	Phf8
11	44442841	44443040	33	Distal Intergenic	Ublcp1
18	11449404	11449603	36	Distal Intergenic	Rbbp8
5	149184459	149184658	34	Promoter (<=1kb)	Uspl1
13	17805270	17805600	50	Promoter (<=1kb)	Cdk13
5	148399339	148399720	15	Promoter (<=1kb)	Slc7a1
7	16286097	16286610	57	Promoter (<=1kb)	Ccdc9
16	18777471	18777852	33	Promoter (<=1kb)	Cldn5
1	52851688	52851887	26	Promoter (<=1kb)	Hibch
9	96119253	96119452	29	Promoter (<=1kb)	Gk5
9	32273908	32274107	17	Distal Intergenic	Arhgap32
18	63071242	63071508	30	Intron (ENSMUST00000047480/ENSMUSG00000041482, intron 30 of 53)	Piezo2
18	63071872	63072071	30	Intron (ENSMUST00000047480/ENSMUSG00000041482, intron 30 of 53)	Piezo2
19	11800496	11800695	51	Intron (ENSMUST00000075304/ENSMUSG00000041488, intron 2 of 10)	Stx3
19	15984899	15985098	26	Promoter (<=1kb)	Cep78
5	115652944	115653248	51	Promoter (<=1kb)	Bicdl1
12	103180118	103180317	28	Intron (ENSMUST00000101099/ENSMUSG00000021198, intron 47 of 48)	Prima1
2	73386433	73386842	38	Promoter (<=1kb)	Gpr155
1	43933745	43934093	37	Promoter (<=1kb)	Tpp2
18	66019630	66019829	25	Promoter (<=1kb)	Lman1
11	109611365	109611985	38	Promoter (<=1kb)	Wipi1
11	78328286	78328485	52	Promoter (<=1kb)	Pigs
11	5444936	5445144	62	Promoter (<=1kb)	Znrf3
12	117588471	117588670	16	Intron (ENSMUST00000109691/ENSMUSG00000041992, intron 7 of 27)	Rapgef5
2	70835202	70835401	17	Distal Intergenic	Tlk1
5	114175641	114175915	68	Promoter (<=1kb)	Acacb
13	95012591	95013085	44	3' UTR	Wdr41
12	116405233	116405432	30	Promoter (<=1kb)	Ncapg2
6	118138968	118139177	16	Promoter (<=1kb)	Csgalnact2
6	117906715	117907104	24	Promoter (<=1kb)	Hnrnpf
17	33817320	33817545	15	5' UTR	Kank3
7	128611184	128611383	17	Promoter (<=1kb)	Inpp5f
5	113671074	113671273	24	Distal Intergenic	Cmklr1
18	62548722	62548921	41	Promoter (<=1kb)	Fbxo38
1	134494466	134494751	62	Promoter (<=1kb)	Rabif
14	31018949	31019196	47	Promoter (<=1kb)	Pbrm1
15	80627971	80628257	45	Intron (ENSMUST00000229980/ENSMUSG00000042351, intron 2 of 7)	Grap2
7	127477922	127478145	64	Promoter (1-2kb)	Fbrs
11	61175077	61175540	70	Promoter (<=1kb)	Usp22
11	61175077	61175540	50	Promoter (<=1kb)	Usp22
18	21756329	21756528	14	Distal Intergenic	Klhl14
3	90052479	90052759	25	Promoter (<=1kb)	Ubap2l
3	90051802	90052251	18	Promoter (<=1kb)	Ubap2l
2	153345574	153345840	32	Promoter (<=1kb)	Asxl1
11	60931734	60931993	15	Promoter (<=1kb)	NA
9	57073414	57073867	28	Promoter (1-2kb)	Sin3a
9	57076095	57076344	28	Promoter (<=1kb)	Sin3a
3	89772755	89772954	13	Promoter (<=1kb)	NA
5	121836828	121837187	53	Promoter (<=1kb)	Sh2b3
4	126103690	126103928	18	Promoter (<=1kb)	Stk40
4	126103210	126103428	49	Promoter (<=1kb)	Stk40
7	68749351	68749562	44	Promoter (<=1kb)	Arrdc4
18	21300138	21300351	47	Promoter (<=1kb)	Garem1
14	29968304	29968529	72	Promoter (<=1kb)	Selenok
1	153520075	153520274	14	Intron (ENSMUST00000041874/ENSMUSG00000042684, intron 6 of 11)	Npl
18	46958981	46959197	36	Promoter (<=1kb)	Commd10
1	152903144	152903343	16	Promoter (<=1kb)	Smg7
7	30308544	30308743	52	Promoter (<=1kb)	Alkbh6
14	101067146	101067345	28	Distal Intergenic	Prr30
1	183299071	183299561	175	Promoter (1-2kb)	Aida
9	74905201	74905400	17	Distal Intergenic	Onecut1
12	30578651	30579226	66	Distal Intergenic	Tmem18
13	76018421	76018620	17	Promoter (<=1kb)	Rfesd
4	15288578	15288777	50	Distal Intergenic	Tmem64
4	133672619	133672872	21	Promoter (<=1kb)	Pigv
16	94957993	94958192	17	Intron (ENSMUST00000095873/ENSMUSG00000043301, intron 1 of 4)	Kcnj6
16	57391187	57391776	1103	Intron (ENSMUST00000159816/ENSMUSG00000043336, intron 1 of 4)	Filip1l
2	19657620	19657820	24	Promoter (<=1kb)	Otud1
6	29272404	29272614	24	Promoter (<=1kb)	Hilpda
1	161034772	161035117	39	Promoter (<=1kb)	Zbtb37
2	29124974	29125173	66	Promoter (<=1kb)	Setx
6	145210847	145211096	46	Promoter (<=1kb)	Casc1
15	26895243	26895442	21	Promoter (<=1kb)	Fbxl7
9	96852663	96853149	113	Promoter (1-2kb)	Pxylp1
17	56256022	56256222	36	Promoter (<=1kb)	Fem1a
11	58627606	58627805	22	Promoter (1-2kb)	Olfr323
8	122163524	122163723	14	Intron (ENSMUST00000127664/ENSMUSG00000092329, intron 1 of 15)	NA
17	42603583	42603782	13	Intron (ENSMUST00000068355/ENSMUSG00000043972, intron 2 of 6)	Opn5
18	34751524	34751723	33	Promoter (<=1kb)	Cdc25c
18	12862107	12862425	15	Promoter (<=1kb)	Osbpl1a
14	52055679	52055916	85	Distal Intergenic	Olfr221
12	54656552	54656751	65	Promoter (<=1kb)	Sptssa
19	23597414	23597613	17	Intron (ENSMUST00000035849/ENSMUSG00000033053, intron 2 of 5)	Gm9493
16	87314100	87314299	18	Distal Intergenic	N6amt1
16	87371712	87371911	53	Distal Intergenic	N6amt1
7	105400027	105400499	41	Promoter (<=1kb)	Fam160a2
17	30140669	30140868	36	Intron (ENSMUST00000226308/ENSMUSG00000044477, intron 2 of 3)	Zfand3
X	5500647	5500846	17	Distal Intergenic	Mycs
2	32287976	32288175	18	Promoter (<=1kb)	Swi5
18	75811395	75811594	38	Distal Intergenic	Zbtb7c
2	65794914	65795113	17	Distal Intergenic	Csrnp3
5	4634402	4634601	15	Distal Intergenic	Fzd1
9	110532267	110532466	51	Promoter (<=1kb)	Setd2
4	45530912	45531111	46	Promoter (<=1kb)	Shb
3	38484801	38485157	49	Promoter (<=1kb)	Ankrd50
13	64153259	64153813	26	Promoter (<=1kb)	Zfp367
5	21701433	21701953	60	Promoter (<=1kb)	Napepld
7	25316677	25316934	51	Promoter (<=1kb)	Megf8
6	94283698	94283994	46	Promoter (<=1kb)	Magi1
16	66856264	66856463	17	Intron (ENSMUST00000114292/ENSMUSG00000064115, intron 3 of 9)	NA
10	80167586	80167894	57	Promoter (<=1kb)	Cirbp
7	127421860	127422139	49	Promoter (<=1kb)	Zfp688
5	28099100	28099507	51	Distal Intergenic	Insig1
5	28071197	28071396	28	Promoter (<=1kb)	Insig1
3	108858185	108858384	30	Promoter (<=1kb)	Fndc7
9	94538242	94538691	45	Promoter (<=1kb)	1190002N15Rik
18	68518959	68519158	13	Distal Intergenic	Mc2r
18	68468430	68468629	31	Distal Intergenic	Mc2r
12	75696167	75696366	25	Distal Intergenic	Wdr89
12	75669606	75669827	60	Promoter (<=1kb)	Wdr89
6	29985276	29985476	28	Promoter (<=1kb)	NA
4	24522764	24522963	17	Intron (ENSMUST00000173079/ENSMUSG00000045751, intron 10 of 16)	Mms22l
5	52496828	52497027	14	Distal Intergenic	Ccdc149
7	62236263	62236462	28	Distal Intergenic	NA
6	83831549	83831786	29	Promoter (<=1kb)	Paip2b
8	11555375	11555598	35	Promoter (<=1kb)	Ing1
16	97962543	97962742	19	Promoter (<=1kb)	C2cd2
18	64348835	64349034	21	Intron (ENSMUST00000115145/ENSMUSG00000045991, intron 1 of 1)	Onecut2
X	101222433	101222707	44	Promoter (<=1kb)	Snx12
15	27630680	27630909	40	Promoter (<=1kb)	Otulin
7	29768395	29768594	33	Promoter (<=1kb)	Zfp84
8	71432988	71433268	1366	Distal Intergenic	Ankle1
19	29648294	29648504	35	Promoter (<=1kb)	Ermp1
11	8862765	8862964	22	Promoter (<=1kb)	Pkd1l1
16	57082945	57083155	44	Distal Intergenic	Tmem45a2
7	6155710	6155909	14	Promoter (<=1kb)	Zfp787
8	114272309	114272508	24	Intron (ENSMUST00000049509/ENSMUSG00000046844, intron 4 of 8)	Vat1l
12	57230321	57230520	28	Promoter (<=1kb)	Mipol1
17	56276813	56277050	36	Promoter (<=1kb)	Ticam1
16	64851691	64851890	34	Promoter (<=1kb)	Zfp654
4	133605514	133605713	21	3' UTR	Sfn
4	133599712	133600069	37	Promoter (2-3kb)	Sfn
12	40037342	40037541	15	Promoter (<=1kb)	Arl4a
12	78226542	78226742	47	Promoter (<=1kb)	Gphn
12	78225956	78226383	76	Promoter (<=1kb)	Gphn
2	155243227	155243441	41	Intron (ENSMUST00000054912/ENSMUSG00000047459, intron 2 of 3)	Dynlrb1
13	19770413	19770612	15	Intron (ENSMUST00000065335/ENSMUSG00000053101, intron 3 of 4)	NA
3	154575806	154576005	19	Downstream (<1kb)	Tyw3
15	75748305	75748579	19	Promoter (<=1kb)	Mafa
19	41848323	41848522	22	Promoter (<=1kb)	Frat2
X	98937058	98937524	133	Promoter (<=1kb)	Yipf6
10	8292813	8293012	35	Intron (ENSMUST00000219116/ENSMUSG00000047712, intron 2 of 6)	Ust
16	31275106	31275316	29	Promoter (<=1kb)	Ppp1r2
19	46598915	46599138	74	Promoter (<=1kb)	Wbp1l
11	89877957	89878156	16	Distal Intergenic	Ankfn1
3	84625219	84625446	20	Intron (ENSMUST00000154148/ENSMUSG00000102805, intron 3 of 9)	Tigd4
4	150087246	150087689	79	Promoter (<=1kb)	Gpr157
15	80711047	80711246	15	Promoter (<=1kb)	Tnrc6b
15	73067397	73067903	42	Distal Intergenic	Trappc9
15	73060915	73061219	39	Promoter (<=1kb)	Trappc9
3	139273199	139273398	28	Intron (ENSMUST00000106239/ENSMUSG00000047940, intron 6 of 13)	Stpg2
1	87327012	87327607	36	Promoter (<=1kb)	Gigyf2
3	87425060	87425265	109	Distal Intergenic	Fcrl5
19	25681177	25681376	26	Distal Intergenic	Dmrt2
10	81014774	81015136	78	Promoter (<=1kb)	Gng7
17	26716348	26716651	24	Promoter (<=1kb)	Crebrf
14	61172649	61173066	63	Promoter (<=1kb)	Sacs
3	73057665	73057864	17	Promoter (<=1kb)	Slitrk3
8	105900184	105900404	56	Promoter (<=1kb)	Pskh1
3	53271206	53271405	16	Distal Intergenic	Lhfp
4	108327989	108328188	41	Promoter (<=1kb)	Coa7
4	141545837	141546098	88	Promoter (<=1kb)	NA
5	37824576	37824814	56	Promoter (<=1kb)	Msx1
9	44734170	44734369	24	Promoter (<=1kb)	Phldb1
5	115158207	115158406	31	Promoter (<=1kb)	Mlec
7	142667839	142668043	30	Promoter (1-2kb)	Igf2
19	37993973	37994242	44	Intron (ENSMUST00000172095/ENSMUSG00000048612, intron 5 of 52)	Myof
8	109632155	109632354	14	Promoter (<=1kb)	Pkd1l3
17	62737450	62737726	225	Intron (ENSMUST00000076840/ENSMUSG00000048915, intron 1 of 4)	Efna5
6	113377640	113377930	45	Promoter (<=1kb)	Tada3
1	11305217	11305416	53	Distal Intergenic	Prex2
13	25259556	25259755	15	Promoter (2-3kb)	Nrsn1
12	80379920	80380205	66	Intron (ENSMUST00000054145/ENSMUSG00000049106, intron 5 of 8)	Dcaf5
9	40262140	40262339	17	Distal Intergenic	Scn3b
14	52019872	52020246	48	Promoter (<=1kb)	Zfp219
1	60343461	60343675	37	Promoter (<=1kb)	Cyp20a1
X	136721229	136721428	53	Distal Intergenic	Tceal1
8	122295683	122295976	98	Intron (ENSMUST00000127664/ENSMUSG00000092329, intron 1 of 15)	Zfpm1
8	122281404	122281608	45	Promoter (<=1kb)	Zfpm1
9	78588062	78588284	68	Promoter (<=1kb)	Slc17a5
7	27556677	27556876	14	Intron (ENSMUST00000067386/ENSMUSG00000049643, intron 2 of 9)	2310022A10Rik
4	45012342	45012657	80	Promoter (<=1kb)	Zbtb5
7	29211549	29211766	32	Promoter (<=1kb)	Catsperg1
2	43902211	43902410	28	Intron (ENSMUST00000112824/ENSMUSG00000049744, intron 6 of 14)	Arhgap15
11	58323096	58323600	20	Promoter (<=1kb)	Zfp672
11	20542697	20543311	22	Promoter (<=1kb)	Sertad2
3	41083044	41083454	48	Promoter (<=1kb)	Pgrmc2
2	3332596	3332808	53	Promoter (<=1kb)	Rpp38
14	20393597	20393809	42	Promoter (<=1kb)	Mrps16
11	78497673	78497942	86	Promoter (<=1kb)	Sarm1
19	44343514	44343713	16	Intron (ENSMUST00000058856/ENSMUSG00000050195, intron 5 of 5)	Scd4
16	17222214	17222507	133	Distal Intergenic	Hic2
13	20029784	20029983	17	Distal Intergenic	NA
9	35251979	35252178	15	Intron (ENSMUST00000063782/ENSMUSG00000050471, intron 1 of 6)	Fam118b
11	43836455	43836654	13	Promoter (<=1kb)	Adra1b
5	97717394	97717857	44	Distal Intergenic	Gk2
5	36484308	36484599	39	Promoter (<=1kb)	Ccdc96
4	134287286	134287567	77	Promoter (<=1kb)	Pdik1l
8	45999804	46000119	54	Promoter (<=1kb)	Ankrd37
13	99209077	99209276	15	Intron (ENSMUST00000056558/ENSMUSG00000050919, intron 1 of 4)	Zfp366
18	5397405	5397604	17	Distal Intergenic	Zfp438
X	13454438	13454637	28	Distal Intergenic	Nyx
9	21955920	21956129	59	Promoter (<=1kb)	Swsap1
4	9826758	9826957	33	Distal Intergenic	Gdf6
4	9827795	9827994	23	Distal Intergenic	Gdf6
1	7088679	7089094	127	Promoter (<=1kb)	Pcmtd1
2	127792390	127792589	17	Promoter (<=1kb)	1500011K16Rik
4	136285878	136286077	28	Promoter (<=1kb)	Zfp46
4	136285427	136285629	42	Promoter (<=1kb)	Zfp46
18	38135683	38135882	28	Distal Intergenic	Pcdh1
3	97462354	97462624	100	Distal Intergenic	Olfr1402
18	40308056	40308425	220	Intron (ENSMUST00000091927/ENSMUSG00000051401, intron 1 of 1)	Kctd16
4	141934866	141935065	16	Promoter (1-2kb)	Fhad1
14	120502373	120502572	21	Intron (ENSMUST00000062117/ENSMUSG00000051615, intron 1 of 1)	Rap2a
14	120477473	120477966	46	Promoter (<=1kb)	Rap2a
14	120478182	120478381	46	Promoter (<=1kb)	Rap2a
14	120477473	120477966	38	Promoter (<=1kb)	Rap2a
1	75479465	75479664	41	Promoter (<=1kb)	Tmem198
7	24546983	24547236	97	Promoter (<=1kb)	Xrcc1
3	30733280	30733479	28	Distal Intergenic	Samd7
7	115820517	115820716	48	Intron (ENSMUST00000206034/ENSMUSG00000051910, intron 2 of 15)	Sox6
16	45266842	45267041	22	Distal Intergenic	Btla
12	33147327	33147691	50	Promoter (<=1kb)	NA
7	19227980	19228179	19	Promoter (<=1kb)	Opa3
7	19228640	19228919	71	Promoter (<=1kb)	Opa3
3	90248007	90248217	36	Promoter (<=1kb)	Slc39a1
7	84092720	84092919	47	Distal Intergenic	Cemip
13	12344411	12344610	16	Distal Intergenic	Actn2
2	30286316	30286515	24	Promoter (<=1kb)	Nup188
1	168417064	168417263	39	Intron (ENSMUST00000188912/ENSMUSG00000052534, intron 2 of 7)	Pbx1
3	104220424	104220683	56	Promoter (<=1kb)	Magi3
12	21373562	21373761	38	Promoter (<=1kb)	Adam17
4	95052221	95052420	33	Promoter (<=1kb)	Jun
17	29286459	29286771	71	Intron (ENSMUST00000064709/ENSMUSG00000052712, intron 4 of 8)	BC004004
17	29268730	29268929	54	Promoter (<=1kb)	BC004004
10	117775076	117775275	28	Intron (ENSMUST00000218576/ENSMUSG00000052798, intron 11 of 27)	Nup107
12	4917297	4917496	48	Promoter (<=1kb)	Atad2b
8	85006468	85006667	26	Downstream (<1kb)	Best2
11	98795172	98795416	59	Promoter (<=1kb)	Msl1
13	60177566	60177765	22	Promoter (<=1kb)	Gas1
7	75231487	75231686	39	Intron (ENSMUST00000165175/ENSMUSG00000053025, intron 1 of 12)	Sv2b
9	66874438	66874671	67	Intron (ENSMUST00000041139/ENSMUSG00000036943, intron 1 of 7)	Aph1c
7	66689609	66689901	17	Promoter (<=1kb)	Lins1
11	117969220	117969419	51	Promoter (<=1kb)	Socs3
11	117949707	117950053	19	Distal Intergenic	Socs3
2	162067656	162067855	17	Intron (ENSMUST00000109443/ENSMUSG00000053141, intron 7 of 30)	Ptprt
5	4430479	4430678	22	Distal Intergenic	Mterf1b
10	22172544	22172743	25	Promoter (<=1kb)	Raet1e
9	53248031	53248240	31	Promoter (<=1kb)	Ddx10
1	172592210	172592409	16	Promoter (1-2kb)	Slamf8
15	79973844	79974084	742	Promoter (2-3kb)	Cbx7
6	71632864	71633063	16	Promoter (<=1kb)	Kdm3a
13	4771557	4771756	14	Promoter (<=1kb)	NA
4	109000581	109000824	36	Promoter (<=1kb)	Nrd1
7	83186590	83186789	31	Intron (ENSMUST00000207936/ENSMUSG00000108861, intron 1 of 1)	NA
X	71970725	71970924	30	Promoter (2-3kb)	Fate1
9	64811148	64811487	33	Promoter (<=1kb)	Dennd4a
5	104331447	104331793	42	Intron (ENSMUST00000066207/ENSMUSG00000053863, intron 2 of 2)	Mepe
7	127511858	127512482	36	Promoter (<=1kb)	Srcap
2	151039219	151039495	14	Promoter (<=1kb)	Nanp
2	151025465	151025664	40	Intron (ENSMUST00000128627/ENSMUSG00000068115, intron 1 of 4)	Nanp
3	121426298	121426507	22	Promoter (<=1kb)	Cnn3
18	80151594	80151793	38	Promoter (<=1kb)	Adnp2
7	127375996	127376261	41	Promoter (<=1kb)	Zfp747
14	12537645	12537851	92	Intron (ENSMUST00000224882/ENSMUSG00000054423, intron 8 of 28)	Cadps
12	11391483	11391682	26	Intron (ENSMUST00000220506/ENSMUSG00000054459, intron 1 of 3)	Vsnl1
19	11274119	11274576	38	3' UTR	Ms4a5
19	4334027	4334226	52	Promoter (<=1kb)	Kdm2a
19	4397024	4397566	38	Promoter (<=1kb)	Kdm2a
19	4397024	4397566	25	Promoter (<=1kb)	Kdm2a
9	70678739	70678938	28	Promoter (<=1kb)	Adam10
8	57511474	57511850	51	Promoter (<=1kb)	Hmgb2
17	56716997	56717414	41	Promoter (<=1kb)	Vmac
7	120308805	120309004	40	Intron (ENSMUST00000084640/ENSMUSG00000062017, intron 24 of 30)	Abca15
9	110476519	110476718	35	Promoter (<=1kb)	Klhl18
8	25601911	25602137	62	Promoter (<=1kb)	Nsd3
13	38124871	38125070	22	Distal Intergenic	Dsp
17	80421269	80421468	33	Intron (ENSMUST00000068714/ENSMUSG00000024241, intron 13 of 21)	Arhgef33
3	152314708	152315225	44	Promoter (2-3kb)	Miga1
15	81585074	81585515	26	Promoter (<=1kb)	Ep300
15	79546509	79546869	76	Promoter (<=1kb)	Ddx17
14	46831947	46832358	22	Promoter (<=1kb)	Cgrrf1
13	17694838	17695070	25	Promoter (<=1kb)	Sugct
7	6362664	6363018	69	Promoter (<=1kb)	Zfp78
1	74009584	74009783	15	Intron (ENSMUST00000169786/ENSMUSG00000055322, intron 4 of 34)	Tns1
9	56950851	56951113	62	Promoter (<=1kb)	Snupn
6	89091849	89092048	15	Intron (ENSMUST00000168837/ENSMUSG00000055403, intron 1 of 2)	NA
7	50270708	50270907	17	Intron (ENSMUST00000151721/ENSMUSG00000055409, intron 7 of 9)	Nell1
11	43173160	43173359	33	Intron (ENSMUST00000077659/ENSMUSG00000055415, intron 3 of 21)	Atp10b
19	46057093	46057292	31	Promoter (<=1kb)	Pprc1
10	11352986	11353185	22	Intron (ENSMUST00000069106/ENSMUSG00000055493, intron 1 of 3)	Epm2a
16	60134002	60134201	17	Intron (ENSMUST00000068860/ENSMUSG00000055540, intron 5 of 17)	Epha6
13	67414756	67414955	28	Intron (ENSMUST00000056470/ENSMUSG00000055560, intron 1 of 3)	Zfp459
2	72476215	72476414	34	Promoter (<=1kb)	Cdca7
17	94749510	94750043	57	Promoter (<=1kb)	Mettl4
14	103677928	103678127	28	Intron (ENSMUST00000069443/ENSMUSG00000055717, intron 2 of 6)	Slain1
5	97111475	97111674	15	Promoter (<=1kb)	Paqr3
18	30530423	30530622	31	Distal Intergenic	NA
8	111643396	111643595	31	Promoter (<=1kb)	Zfp1
6	72362295	72362521	42	Promoter (<=1kb)	Rnf181
1	91458309	91458508	51	Promoter (<=1kb)	Per2
1	183369488	183369687	44	Promoter (<=1kb)	Mia3
7	35056608	35056807	21	Promoter (<=1kb)	Cebpg
14	13502724	13502923	17	Intron (ENSMUST00000070323/ENSMUSG00000056296, intron 3 of 5)	Synpr
11	23460397	23460596	21	Promoter (2-3kb)	Usp34
11	35180666	35180865	16	Promoter (2-3kb)	Slit3
11	35030681	35030880	17	Distal Intergenic	Slit3
1	171163292	171163491	14	Distal Intergenic	Mpz
5	150374846	150375045	17	Intron (ENSMUST00000087204/ENSMUSG00000056602, intron 14 of 60)	Fry
19	6979607	6980511	53	Promoter (<=1kb)	Fkbp2
19	6979607	6980511	48	Promoter (<=1kb)	Fkbp2
6	72552718	72553038	28	Promoter (<=1kb)	Capg
6	111522880	111523079	17	Intron (ENSMUST00000071076/ENSMUSG00000056755, intron 10 of 10)	Grm7
6	111319391	111319590	17	Intron (ENSMUST00000174018/ENSMUSG00000056755, intron 8 of 9)	Grm7
X	110830935	110831134	17	Distal Intergenic	Pou3f4
11	116843444	116843643	38	Promoter (<=1kb)	Jmjd6
11	33163051	33163250	22	Promoter (<=1kb)	Npm1
14	54871703	54871902	85	Promoter (<=1kb)	Homez
1	39755700	39756172	35	Distal Intergenic	Rfx8
4	129335386	129335585	34	Promoter (<=1kb)	Rbbp4
1	43827725	43828028	95	Promoter (<=1kb)	Uxs1
17	12916190	12916464	67	Promoter (<=1kb)	Mrpl18
6	86365425	86365777	40	Promoter (<=1kb)	Fam136a
11	95414054	95414253	27	Promoter (<=1kb)	Spop
19	45467084	45467283	26	Intron (ENSMUST00000223764/ENSMUSG00000025217, intron 1 of 2)	NA
8	107235333	107235532	25	Distal Intergenic	NA
6	38374933	38375132	31	Promoter (1-2kb)	NA
2	29965251	29965549	83	Promoter (<=1kb)	Sptan1
18	12306354	12306553	20	Promoter (<=1kb)	Ankrd29
17	42742627	42742826	28	Promoter (<=1kb)	Adgrf2
17	42743275	42743474	83	Promoter (1-2kb)	Adgrf2
9	22225772	22225971	34	Promoter (<=1kb)	Zfp809
18	59303887	59304086	62	Intron (ENSMUST00000080721/ENSMUSG00000058152, intron 2 of 2)	Chsy3
5	112504184	112504432	123	Intron (ENSMUST00000079491/ENSMUSG00000058153, intron 1 of 16)	Sez6l
7	16615182	16615551	104	Promoter (<=1kb)	Arhgap35
1	192453945	192454187	54	Intron (ENSMUST00000078470/ENSMUSG00000058248, intron 10 of 10)	Kcnh1
1	160194896	160195391	41	Promoter (<=1kb)	Mrps14
10	60085836	60086046	66	Intron (ENSMUST00000050516/ENSMUSG00000044475, intron 9 of 10)	Spock2
10	53630002	53630201	27	Promoter (<=1kb)	Mcm9
2	92093544	92093882	1205	Promoter (<=1kb)	Phf21a
3	103968276	103968494	53	Promoter (<=1kb)	Phtf1
14	116925145	116925344	21	Promoter (<=1kb)	Gpc6
18	82249654	82249853	17	Distal Intergenic	NA
18	82170251	82170714	19	Distal Intergenic	NA
11	98742404	98742603	18	Promoter (<=1kb)	Thra
2	32727491	32727690	32	Promoter (<=1kb)	Sh2d3c
18	48010329	48010607	142	Distal Intergenic	Eno1b
6	51971790	51971989	17	Intron (ENSMUST00000204778/ENSMUSG00000059182, intron 4 of 12)	Skap2
7	16399595	16400305	41	Promoter (<=1kb)	Zc3h4
7	16399595	16400305	41	Promoter (<=1kb)	Zc3h4
2	29802507	29802823	42	Promoter (<=1kb)	Slc27a4
17	46704817	46705249	45	Promoter (<=1kb)	Ppp2r5d
12	76962269	76962547	45	Promoter (<=1kb)	Max
1	171044454	171044653	38	Distal Intergenic	Fcgr3
1	174387861	174388060	17	Promoter (2-3kb)	Olfr248
4	135433804	135434032	41	Promoter (<=1kb)	Rcan3
19	3912600	3912806	31	Promoter (<=1kb)	Ndufs8
11	69672354	69672590	41	Promoter (<=1kb)	Eif4a1
7	4739781	4739991	51	Promoter (<=1kb)	Kmt5c
11	115699475	115699674	20	Promoter (<=1kb)	Grb2
9	29015440	29015639	24	Promoter (1-2kb)	Ntm
9	29483770	29484188	41	Intron (ENSMUST00000075069/ENSMUSG00000059974, intron 1 of 7)	Ntm
7	126884669	126885085	22	Promoter (<=1kb)	Taok2
12	70968501	70968744	41	Distal Intergenic	Psma3
13	26440344	26440543	17	Distal Intergenic	NA
11	70432424	70432654	70	Promoter (<=1kb)	Arrb2
7	44929390	44930022	199	Promoter (<=1kb)	Ap2a1
5	130521488	130521687	14	Intron (ENSMUST00000086029/ENSMUSG00000060371, intron 3 of 6)	Caln1
5	129157914	129158113	19	Intron (ENSMUST00000056617/ENSMUSG00000044017, intron 14 of 25)	NA
8	69625209	69625729	24	Promoter (<=1kb)	Zfp868
16	14159337	14159550	26	Promoter (<=1kb)	Marf1
1	180813624	180813823	20	Promoter (<=1kb)	H3f3a
7	4812740	4812955	25	Promoter (<=1kb)	Ube2s
11	30649019	30649218	41	Promoter (<=1kb)	Acyp2
8	17406384	17406583	25	Intron (ENSMUST00000082104/ENSMUSG00000060924, intron 1 of 69)	Csmd1
5	88894343	88894542	28	Intron (ENSMUST00000148750/ENSMUSG00000060961, intron 1 of 25)	Slc4a4
18	7113966	7114165	17	Intron (ENSMUST00000081275/ENSMUSG00000061802, intron 20 of 20)	Mkx
1	9545872	9546160	17	Promoter (<=1kb)	Rrs1
1	9545278	9545513	45	Promoter (<=1kb)	Rrs1
8	106529936	106530203	42	Intron (ENSMUST00000080797/ENSMUSG00000061048, intron 2 of 15)	Cdh3
7	110061320	110061733	29	Promoter (<=1kb)	Zfp143
17	85002123	85002322	38	Intron (ENSMUST00000112305/ENSMUSG00000061130, intron 2 of 5)	Ppm1b
17	84947073	84947272	39	Distal Intergenic	Ppm1b
2	53191188	53191433	40	Promoter (<=1kb)	Prpf40a
7	25658992	25659191	28	Promoter (<=1kb)	Exosc5
4	41569588	41569787	31	Promoter (<=1kb)	Dnaic1
7	5014679	5014934	44	Promoter (<=1kb)	Fiz1
11	59083627	59083826	35	Intron (ENSMUST00000047441/ENSMUSG00000061462, intron 18 of 103)	Obscn
10	80751353	80751635	25	Distal Intergenic	Dot1l
5	14514838	14515037	17	Promoter (<=1kb)	Pclo
17	35841164	35841363	28	Promoter (<=1kb)	Mdc1
6	7566297	7566496	41	Distal Intergenic	Tac1
5	123930484	123930745	40	Promoter (<=1kb)	Ccdc62
5	143180625	143180939	41	Promoter (<=1kb)	Rbak
12	29847013	29847212	14	Intron (ENSMUST00000218583/ENSMUSG00000061911, intron 14 of 24)	Myt1l
11	60104745	60104944	13	Promoter (<=1kb)	Rai1
9	73906021	73906220	39	Intron (ENSMUST00000184666/ENSMUSG00000062151, intron 2 of 32)	Unc13c
18	49978650	49978849	19	Promoter (<=1kb)	Tnfaip8
18	49979282	49979481	26	Promoter (<=1kb)	Tnfaip8
9	27773724	27773923	13	Distal Intergenic	Opcml
9	90114686	90114885	17	Promoter (<=1kb)	Morf4l1
7	19749671	19749937	48	Promoter (<=1kb)	Nectin2
18	74995132	74995331	24	Distal Intergenic	Rpl17
15	58823466	58823755	59	Promoter (<=1kb)	Tmem65
9	22259015	22259214	24	Promoter (<=1kb)	Zfp599
3	153944486	153944788	20	Promoter (<=1kb)	Acadm
7	128238011	128238624	48	Promoter (<=1kb)	9130023H24Rik
5	75954980	75955179	36	Intron (ENSMUST00000113516/ENSMUSG00000062960, intron 15 of 29)	Kdr
8	32811024	32811223	14	Intron (ENSMUST00000209107/ENSMUSG00000062991, intron 1 of 12)	Nrg1
5	93187153	93187352	13	Promoter (<=1kb)	Ccni
5	134552079	134552519	42	Promoter (<=1kb)	Clip2
4	107253533	107254040	59	Promoter (<=1kb)	Hspb11
7	131371216	131371520	57	Promoter (<=1kb)	Pstk
3	51446161	51446360	16	Intron (ENSMUST00000193266/ENSMUSG00000063273, intron 6 of 19)	Naa15
12	76029262	76029461	14	Promoter (2-3kb)	Syne2
4	150236986	150237185	16	Promoter (<=1kb)	Eno1
11	51455596	51455881	113	Intron (ENSMUST00000102765/ENSMUSG00000063564, intron 2 of 28)	Col23a1
7	29953727	29953982	25	Promoter (<=1kb)	NA
19	12633840	12634039	28	Promoter (<=1kb)	Glyat
3	90661532	90661731	15	Distal Intergenic	S100a7a
9	57433443	57433642	38	Promoter (1-2kb)	Ppcdc
14	60251386	60251650	41	Promoter (<=1kb)	Nupl1
17	47294117	47294351	56	Promoter (<=1kb)	NA
3	89213874	89214395	63	Promoter (<=1kb)	Mtx1
19	46787216	46787557	80	Intron (ENSMUST00000077666/ENSMUSG00000064105, intron 1 of 6)	Cnnm2
X	12734248	12734447	17	Intron (ENSMUST00000096495/ENSMUSG00000064127, intron 10 of 30)	Med14
9	108649238	108649442	45	Promoter (<=1kb)	Arih2
12	112644574	112644933	49	Promoter (<=1kb)	Siva1
MT	36	1300	1563	Promoter (<=1kb)	NA
MT	36	1300	1153	Promoter (<=1kb)	NA
MT	36	1300	1965	Promoter (<=1kb)	NA
MT	1683	6446	1348	Promoter (<=1kb)	NA
MT	1683	6446	975	Promoter (<=1kb)	NA
MT	1683	6446	1344	Promoter (<=1kb)	NA
MT	1683	6446	959	Promoter (<=1kb)	NA
MT	1683	6446	1151	Promoter (<=1kb)	NA
MT	1683	6446	1863	Promoter (<=1kb)	NA
MT	1683	6446	848	Promoter (<=1kb)	NA
MT	1683	6446	413	Promoter (<=1kb)	NA
MT	1683	6446	317	Promoter (<=1kb)	NA
MT	1683	6446	353	Promoter (<=1kb)	NA
MT	1683	6446	1214	Promoter (<=1kb)	NA
MT	1683	6446	2109	Promoter (<=1kb)	NA
MT	11038	16268	1750	Promoter (<=1kb)	NA
MT	11038	16268	1126	Promoter (<=1kb)	NA
MT	11038	16268	1953	Promoter (<=1kb)	NA
MT	11038	16268	864	Promoter (<=1kb)	NA
MT	11038	16268	1828	Promoter (<=1kb)	NA
MT	11038	16268	895	Promoter (<=1kb)	NA
MT	11038	16268	1846	Promoter (<=1kb)	NA
MT	11038	16268	1524	Promoter (<=1kb)	NA
MT	11038	16268	2122	Promoter (<=1kb)	NA
MT	11038	16268	1598	Promoter (<=1kb)	NA
MT	11038	16268	2008	Promoter (<=1kb)	NA
MT	11038	16268	1611	Promoter (<=1kb)	NA
MT	11038	16268	2617	Promoter (<=1kb)	NA
MT	11038	16268	857	Promoter (<=1kb)	NA
6	60294131	60294330	17	Intron (ENSMUST00000205153/ENSMUSG00000046764, intron 1 of 1)	NA
4	148439536	148439735	22	Intron (ENSMUST00000051633/ENSMUSG00000047719, intron 1 of 1)	NA
16	35385807	35386006	13	Promoter (2-3kb)	NA
16	73262498	73262697	16	Intron (ENSMUST00000232248/ENSMUSG00000116976, intron 5 of 5)	NA
X	137156558	137156757	17	Distal Intergenic	NA
8	82441909	82442108	28	Distal Intergenic	NA
3	149052502	149052960	1063	Distal Intergenic	NA
14	54951319	54951518	25	Promoter (2-3kb)	NA
7	141221767	141222110	36	Promoter (<=1kb)	NA
1	39499547	39499788	16	Distal Intergenic	NA
8	60100587	60100786	17	Distal Intergenic	NA
2	140491121	140491320	17	Intron (ENSMUST00000110067/ENSMUSG00000068205, intron 3 of 16)	NA
X	11795457	11795656	25	Distal Intergenic	NA
2	63477137	63477336	28	Distal Intergenic	NA
3	39703265	39703464	22	Distal Intergenic	NA
4	139380420	139380619	15	Promoter (<=1kb)	Ubr4
4	136310800	136310999	57	Promoter (<=1kb)	Hnrnpr
4	86198134	86198476	38	Promoter (<=1kb)	Adamtsl1
7	110018174	110018373	39	Promoter (<=1kb)	Ipo7
12	73960354	73960553	22	Promoter (<=1kb)	NA
5	149052820	149053082	31	Promoter (<=1kb)	Hmgb1
5	149083017	149083216	18	Intron (ENSMUST00000202133/ENSMUSG00000066551, intron 2 of 5)	Hmgb1
12	24636804	24637003	20	Promoter (2-3kb)	NA
9	59114686	59114885	13	Distal Intergenic	NA
5	129941407	129941944	86	Promoter (<=1kb)	Vkorc1l1
5	120796594	120796793	21	Promoter (1-2kb)	Oas1e
5	114356695	114357186	62	Promoter (<=1kb)	Myo1h
1	24612453	24613847	1372	Promoter (<=1kb)	NA
1	24612453	24613847	3805	Promoter (<=1kb)	NA
1	24612453	24613847	36	Promoter (<=1kb)	NA
15	73090617	73090928	38	Promoter (<=1kb)	Chrac1
16	26876683	26876882	17	Distal Intergenic	Gmnc
6	8011017	8011216	16	Intron (ENSMUST00000115537/ENSMUSG00000068794, intron 33 of 34)	Col28a1
3	103020348	103020547	61	Promoter (<=1kb)	Csde1
3	94795048	94795247	26	Distal Intergenic	Cgn
3	89164684	89164883	46	Promoter (<=1kb)	Clk2
7	39517678	39517980	22	Promoter (<=1kb)	Zfp619
17	8165122	8165321	25	Promoter (<=1kb)	Fgfr1op
18	54080884	54081083	24	Distal Intergenic	NA
19	61199624	61199951	125	Distal Intergenic	Gm6020
2	49452021	49452220	25	Promoter (<=1kb)	Epc2
19	38054521	38054908	15	Promoter (<=1kb)	NA
11	77783795	77784057	18	Intron (ENSMUST00000108375/ENSMUSG00000000631, intron 2 of 41)	Gm10277
11	58289430	58289629	38	Intron (ENSMUST00000108834/ENSMUSG00000069873, intron 4 of 6)	4930438A08Rik
8	87574075	87574274	39	Intron (ENSMUST00000093342/ENSMUSG00000069971, intron 3 of 5)	4933402J07Rik
15	68818534	68818733	25	Intron (ENSMUST00000230796/ENSMUSG00000069996, intron 2 of 3)	NA
8	70538920	70539737	193	Promoter (<=1kb)	Ell
1	20448438	20448637	36	Intron (ENSMUST00000088448/ENSMUSG00000043760, intron 36 of 66)	NA
7	53170669	53170868	28	Distal Intergenic	NA
11	69838210	69838409	48	Promoter (<=1kb)	Tmem256
5	145280514	145280713	14	Promoter (<=1kb)	Zscan25
1	157209076	157209275	17	Intron (ENSMUST00000078308/ENSMUSG00000070565, intron 4 of 17)	Rasal2
4	114355903	114356102	26	Distal Intergenic	Trabd2b
1	64690632	64690831	30	Promoter (<=1kb)	Ccnyl1
4	88722397	88722596	38	Promoter (<=1kb)	Klhl9
17	86531126	86531325	28	Intron (ENSMUST00000097275/ENSMUSG00000045038, intron 10 of 14)	Gm10309
17	56584617	56584927	29	Promoter (<=1kb)	Safb
6	86404166	86404447	14	Promoter (<=1kb)	Tia1
15	78406377	78406793	38	Promoter (<=1kb)	Mpst
18	43819861	43820060	17	Distal Intergenic	Gm94
7	43104656	43104855	17	Distal Intergenic	NA
17	24251365	24251591	69	Promoter (<=1kb)	Ccnf
15	73846328	73846527	39	Distal Intergenic	Mroh5
6	144659398	144659597	46	Intron (ENSMUST00000141102/ENSMUSG00000041540, intron 1 of 13)	NA
6	144668968	144669172	16	Intron (ENSMUST00000141102/ENSMUSG00000041540, intron 1 of 13)	NA
11	71548175	71548374	24	Promoter (<=1kb)	NA
12	100187516	100187715	15	Promoter (<=1kb)	NA
6	86331503	86331702	17	Promoter (2-3kb)	NA
11	33606415	33606614	17	Intron (ENSMUST00000101371/ENSMUSG00000073052, intron 1 of 3)	D130052B06Rik
12	55080142	55080551	52	Promoter (<=1kb)	Srp54a
5	21909313	21909512	28	Promoter (1-2kb)	NA
17	21679837	21680036	22	Distal Intergenic	NA
1	134909473	134909781	39	Intron (ENSMUST00000045665/ENSMUSG00000073557, intron 1 of 23)	Ppp1r12b
1	134955886	134956085	46	Promoter (<=1kb)	Ppp1r12b
18	53861930	53862129	44	Promoter (<=1kb)	Csnk1g3
18	51070800	51070999	15	Distal Intergenic	Prr16
18	6765015	6765214	51	Promoter (<=1kb)	Rab18
1	60180165	60180622	72	Promoter (<=1kb)	Nbeal1
1	55097432	55097631	30	Distal Intergenic	Hspe1
4	155249853	155250052	14	Promoter (<=1kb)	Faap20
1	24684082	24684281	69	Intron (ENSMUST00000191471/ENSMUSG00000073725, intron 1 of 15)	Lmbrd1
4	129862452	129862651	24	Distal Intergenic	NA
4	118888206	118888405	16	Promoter (<=1kb)	Olfr1330
7	135395590	135395789	17	Promoter (<=1kb)	NA
7	113698059	113698258	60	Downstream (2-3kb)	NA
7	102250563	102250793	30	Promoter (<=1kb)	Rhog
4	11986962	11987161	17	Intron (ENSMUST00000154194/ENSMUSG00000085614, intron 1 of 1)	Gm10604
7	41633412	41633876	39	Promoter (<=1kb)	Zfp788
8	90908187	90908386	23	Promoter (<=1kb)	NA
7	30321694	30321893	27	Promoter (<=1kb)	E130208F15Rik
7	30322249	30322529	103	Promoter (<=1kb)	E130208F15Rik
9	70623286	70623588	91	Intron (ENSMUST00000049031/ENSMUSG00000042444, intron 5 of 8)	Gm10642
7	30121802	30122001	28	Promoter (<=1kb)	Zfp382
7	29995904	29996103	48	Intron (ENSMUST00000148442/ENSMUSG00000074221, intron 4 of 9)	Zfp568
3	128936627	128936850	147	Distal Intergenic	NA
9	59691658	59692020	21	Intron (ENSMUST00000123914/ENSMUSG00000074259, intron 1 of 8)	Gramd2
8	25465624	25465823	40	Intron (ENSMUST00000211266/ENSMUSG00000110063, intron 1 of 2)	NA
9	41327104	41327305	26	Promoter (<=1kb)	NA
3	92582170	92582369	17	Downstream (1-2kb)	Smcp
9	3015203	3015460	190	Promoter (<=1kb)	Gm10720
13	119596788	119596987	37	Intron (ENSMUST00000223912/ENSMUSG00000074634, intron 1 of 2)	Tmem267
13	119598934	119599255	147	Intron (ENSMUST00000223912/ENSMUSG00000074634, intron 1 of 2)	Tmem267
2	155819098	155819297	28	Promoter (<=1kb)	BC029722
10	98043992	98044191	25	Distal Intergenic	NA
13	80859219	80859418	28	Distal Intergenic	Arrdc3
2	121449100	121449375	51	Promoter (<=1kb)	Serf2
13	55445110	55445368	25	Promoter (<=1kb)	Grk6
2	98665015	98665229	450	Promoter (2-3kb)	Gm10800
2	98666204	98667403	12291	Promoter (<=1kb)	Gm10800
2	98666204	98667403	3948	Promoter (<=1kb)	Gm10800
2	98662155	98662922	511	Promoter (<=1kb)	Gm10801
2	98662155	98662922	674	Promoter (<=1kb)	Gm10801
19	8252134	8252384	197	Distal Intergenic	Slc22a29
16	42875409	42875752	51	Promoter (<=1kb)	NA
2	76182107	76182306	25	Intron (ENSMUST00000099992/ENSMUSG00000075270, intron 5 of 19)	Pde11a
2	73544113	73544312	21	Distal Intergenic	Wipf1
10	4386687	4387203	34	Promoter (<=1kb)	Zbtb2
2	37095436	37095635	17	Distal Intergenic	Olfr361
16	14563096	14563295	16	Promoter (<=1kb)	A630010A05Rik
15	76091661	76091860	39	Promoter (<=1kb)	Nrbp2
17	24736351	24736764	38	Promoter (<=1kb)	Msrb1
3	159939339	159939714	733	Distal Intergenic	NA
8	64497063	64497262	34	Distal Intergenic	NA
8	73618971	73619295	51	Distal Intergenic	NA
16	11143914	11144385	109	Promoter (<=1kb)	NA
14	52564667	52564866	28	Promoter (2-3kb)	Trav2
18	31536963	31537162	16	Distal Intergenic	NA
4	64497754	64498159	125	Distal Intergenic	NA
1	35321160	35321359	17	Distal Intergenic	NA
6	71040826	71041025	17	Promoter (1-2kb)	NA
8	7624361	7624560	39	Distal Intergenic	NA
4	33701328	33701527	17	Distal Intergenic	NA
12	104442134	104442333	14	Distal Intergenic	NA
3	114794991	114795190	15	Distal Intergenic	NA
15	99944518	99945038	49	Exon (ENSMUST00000100209/ENSMUSG00000045350, exon 4 of 8)	NA
15	99944518	99945038	28	Exon (ENSMUST00000100209/ENSMUSG00000045350, exon 4 of 8)	NA
8	38883088	38883287	17	Distal Intergenic	NA
17	33760494	33760745	80	Promoter (<=1kb)	Rab11b
3	33970111	33970366	97	Distal Intergenic	NA
18	81699179	81699414	24	Distal Intergenic	NA
X	157298773	157298972	17	Promoter (<=1kb)	NA
11	90177806	90178005	16	Distal Intergenic	NA
3	56575389	56575844	39	Distal Intergenic	NA
11	113347391	113347590	22	Intron (ENSMUST00000071539/ENSMUSG00000041654, intron 6 of 9)	NA
13	98346839	98347038	28	Distal Intergenic	Foxd1
10	117245715	117245914	28	Promoter (2-3kb)	NA
3	135438069	135438661	34	Promoter (<=1kb)	Ube2d3
4	114047050	114047249	38	Distal Intergenic	Skint5
11	109123355	109123554	30	Distal Intergenic	E030025P04Rik
11	106216366	106216565	39	Promoter (<=1kb)	Ccdc47
11	103267495	103267733	71	Promoter (<=1kb)	NA
7	31361054	31361253	17	Promoter (<=1kb)	Scgb2b3
7	28140375	28140574	15	Exon (ENSMUST00000130693/ENSMUSG00000078776, exon 3 of 3)	9530053A07Rik
7	16875063	16875262	26	Promoter (<=1kb)	Dact3
11	69921237	69921711	110	Promoter (<=1kb)	Eif5a
2	177206260	177206459	31	Promoter (<=1kb)	Gm14410
2	167632007	167632318	17	Promoter (<=1kb)	Ube2v1
2	160519203	160519402	16	Distal Intergenic	NA
11	20365015	20365214	37	Distal Intergenic	NA
8	92706504	92706703	14	Distal Intergenic	NA
1	135230338	135230588	108	Promoter (1-2kb)	NA
14	55591019	55591218	30	Promoter (<=1kb)	Psme2
2	32586937	32587192	46	Promoter (<=1kb)	St6galnac4
6	88045020	88045219	15	Promoter (<=1kb)	Rab7
X	102119243	102119442	38	Promoter (<=1kb)	Pin4
2	30270215	30270414	70	Intron (ENSMUST00000139454/ENSMUSG00000099041, intron 5 of 12)	Phyhd1
6	72711553	72712047	38	Intron (ENSMUST00000069536/ENSMUSG00000055799, intron 3 of 11)	NA
X	76598614	76599199	580	Intron (ENSMUST00000114054/ENSMUSG00000079525, intron 1 of 1)	Cldn34d
17	33890674	33890937	44	Promoter (<=1kb)	Kifc1
14	67289573	67289772	44	Intron (ENSMUST00000022637/ENSMUSG00000022053, intron 7 of 16)	NA
18	5624189	5624388	17	Intron (ENSMUST00000025081/ENSMUSG00000024238, intron 1 of 7)	NA
13	5837448	5837657	39	Distal Intergenic	NA
13	60530122	60530321	17	Promoter (<=1kb)	NA
2	5379134	5379458	156	Intron (ENSMUST00000044009/ENSMUSG00000039145, intron 3 of 10)	NA
5	123057897	123058096	37	Intron (ENSMUST00000181022/ENSMUSG00000097213, intron 1 of 1)	NA
2	43388381	43388580	28	Distal Intergenic	NA
X	94006055	94006254	17	Distal Intergenic	NA
4	22025814	22026013	28	Distal Intergenic	NA
X	141276519	141276718	50	Intron (ENSMUST00000101205/ENSMUSG00000031273, intron 3 of 44)	NA
1	95451830	95452029	89	Distal Intergenic	NA
4	149080890	149081405	52	Intron (ENSMUST00000103217/ENSMUSG00000028975, intron 1 of 8)	NA
4	24347020	24347219	28	Distal Intergenic	NA
4	3083366	3083573	74	Distal Intergenic	NA
8	37765162	37765361	28	Intron (ENSMUST00000135764/ENSMUSG00000039539, intron 2 of 9)	NA
11	115495372	115495571	36	Promoter (2-3kb)	NA
11	109011546	109012156	936	Distal Intergenic	NA
17	91709734	91709933	17	Distal Intergenic	NA
2	179246932	179247203	203	Distal Intergenic	NA
8	37943615	37943814	28	Intron (ENSMUST00000135764/ENSMUSG00000039539, intron 2 of 9)	NA
4	123455123	123455322	35	Intron (ENSMUST00000097897/ENSMUSG00000028649, intron 45 of 97)	NA
[truncated: 866 more rows]
